# Supplementary material for: 2-[4-(Trifluoro­meth­oxy)phen­yl]-1H-benzimidazole
Source: Acta Crystallogr Sect E Struct Rep Online. 2013 Jan 19;69(Pt 2):o264. doi: 10.1107/S1600536813001220 (PMC3569794; doi:10.1107/S1600536813001220)
Supplement: Supplementary file 2 [file e-69-0o264-Isup2.hkl]

#
# h,k,l, Fc-squared, Fo-squared, sigma(Fo-squared) and status flag
#
data_I
_shelx_title ' I in space group P21/c'
_shelx_refln_list_code          4
_shelx_F_calc_maximum      173.86
_exptl_crystal_F_000       568.00
_reflns_d_resolution_high  0.8400
 
loop_
 _symmetry_equiv_pos_as_xyz
 'x, y, z'
 '-x, y+1/2, -z+1/2'
 '-x, -y, -z'
 'x, -y-1/2, z-1/2'
 
_cell_length_a    14.4760
_cell_length_b     9.3120
_cell_length_c     9.8350
_cell_angle_alpha  90.000
_cell_angle_beta  108.192
_cell_angle_gamma  90.000
 
_shelx_F_squared_multiplier     1.000
 
loop_
 _refln_index_h
 _refln_index_k
 _refln_index_l
 _refln_F_squared_calc
 _refln_F_squared_meas
 _refln_F_squared_sigma
 _refln_observed_status
   2   0   0     2697.41     3058.09     43.47 o
   3   0   0     4913.09     5055.32     66.59 o
   4   0   0     4912.24     5286.85     74.81 o
   5   0   0      409.80      381.49     15.84 o
   6   0   0       13.01       18.90      5.39 o
   7   0   0      871.78      788.48     36.52 o
   8   0   0      430.75      475.88     22.83 o
   9   0   0      307.76      291.85     21.76 o
  10   0   0      635.13      614.31     54.76 o
  11   0   0      197.17      234.19     42.22 o
  12   0   0      945.72      993.39     77.43 o
  13   0   0      889.35      959.83     82.56 o
  14   0   0       72.97       73.19     32.82 o
  15   0   0        6.49       -8.05     20.59 o
  16   0   0        7.09        5.43     24.94 o
   1   1   0        8.77       -3.47      4.34 o
   2   1   0        7.85        5.98      2.00 o
   3   1   0      599.43      562.85     14.82 o
   4   1   0      592.65      567.21     16.50 o
   5   1   0       10.41        8.57      3.93 o
   6   1   0      284.87      292.86     13.00 o
   7   1   0     1033.96     1127.81     29.47 o
   8   1   0       30.36       34.51      7.71 o
   9   1   0      269.56      310.58     20.00 o
  10   1   0      369.94      404.26     29.33 o
  11   1   0      153.02      165.41     20.45 o
  12   1   0        8.26       12.69      9.71 o
  13   1   0       14.30       -2.43     11.90 o
  14   1   0       93.48      100.63     24.20 o
  15   1   0       15.50       -2.46     16.22 o
  16   1   0       12.55       30.63     22.26 o
   0   2   0      584.04      517.07     19.03 o
   1   2   0    10938.41     9628.47    111.55 o
   2   2   0     4819.69     4323.65    112.77 o
   3   2   0     4011.73     3726.37     49.07 o
   4   2   0        3.53        9.62      3.27 o
   5   2   0     1549.40     1508.10     36.26 o
   6   2   0       30.56       33.43      6.08 o
   7   2   0       83.27       72.92      9.20 o
   8   2   0      298.63      250.48     23.22 o
   9   2   0       78.59       72.37     15.91 o
  10   2   0        3.77        6.21      7.66 o
  11   2   0      355.26      351.02     29.00 o
  12   2   0       22.47       32.08     12.34 o
  13   2   0      124.96      128.41     20.07 o
  14   2   0      158.66      157.61     22.73 o
  15   2   0        0.18      -12.91     22.26 o
  16   2   0       11.64       22.99     31.25 o
   1   3   0     3101.97     3083.60     45.77 o
   2   3   0      525.06      497.85     19.71 o
   3   3   0        2.65       -0.49      3.51 o
   4   3   0       82.05       73.72      6.48 o
   5   3   0     2571.54     2770.28     36.54 o
   6   3   0      463.00      460.88     15.93 o
   7   3   0      360.91      321.19     16.85 o
   8   3   0        2.93       10.00      5.90 o
   9   3   0      453.40      490.09     22.71 o
  10   3   0       40.17       42.43     11.78 o
  11   3   0        1.29        2.53     10.22 o
  12   3   0      398.42      407.42     32.97 o
  13   3   0        0.04        1.00     10.78 o
  14   3   0       23.67       25.49     13.90 o
  15   3   0       72.30       61.32     26.81 o
   0   4   0       23.81       93.55     25.17 o
   1   4   0     1074.63     1059.39     28.26 o
   2   4   0      140.02      137.70     11.29 o
   3   4   0      454.16      488.30     24.36 o
   4   4   0      655.48      737.71     18.41 o
   5   4   0      132.38      142.99     13.83 o
   6   4   0      108.13      112.87      8.73 o
   7   4   0      194.96      193.93     12.13 o
   8   4   0      671.20      703.67     25.87 o
   9   4   0       18.52       14.19      8.44 o
  10   4   0      165.87      150.57     19.45 o
  11   4   0       55.29       46.13     13.64 o
  12   4   0       39.14        3.64     11.43 o
  13   4   0       32.64       56.54     15.30 o
  14   4   0       13.86       34.96     15.22 o
  15   4   0       40.64       27.84     15.64 o
   1   5   0      442.39      464.34     19.76 o
   2   5   0     1089.72     1075.22     29.81 o
   3   5   0      102.52       83.39     15.44 o
   4   5   0      790.00      823.90     33.08 o
   5   5   0       95.05       78.07     10.76 o
   6   5   0      498.83      466.71     25.21 o
   7   5   0      145.85      128.70     13.55 o
   8   5   0       11.97       -2.50      9.12 o
   9   5   0      244.37      231.11     24.50 o
  10   5   0      608.31      621.25     38.58 o
  11   5   0       70.91       59.70     16.67 o
  12   5   0        6.21        5.67     12.27 o
  13   5   0        1.34      -11.06     13.23 o
  14   5   0       10.46        1.06     15.75 o
   0   6   0      165.53      171.82     23.06 o
   1   6   0       71.33       82.67     11.05 o
   2   6   0      145.72      138.71     14.70 o
   3   6   0       15.37       16.74     11.36 o
   4   6   0      256.82      234.53     23.24 o
   5   6   0       95.03      106.39     13.40 o
   6   6   0      124.82      121.60     14.51 o
   7   6   0       28.85       31.83     11.08 o
   8   6   0      269.03      293.21     27.21 o
   9   6   0        0.06       -8.25      8.25 o
  10   6   0       79.49       96.53     16.89 o
  11   6   0       33.28       53.02     21.18 o
  12   6   0        3.28       -0.23     26.50 o
  13   6   0       16.31       11.37     33.36 o
   1   7   0       65.78       67.58     12.14 o
   2   7   0       18.87       16.87      7.66 o
   3   7   0       22.47       17.17      7.71 o
   4   7   0        9.90       16.38      9.87 o
   5   7   0      185.77      197.43     18.90 o
   6   7   0        0.14       -1.56      9.12 o
   7   7   0      142.84      151.94     26.43 o
   8   7   0       36.68       29.79     15.29 o
   9   7   0       90.17       86.49     37.00 o
  10   7   0        0.06       -5.42     13.21 o
  11   7   0       61.82       87.26     23.06 o
  12   7   0        5.19       16.79     17.62 o
   0   8   0      137.48      181.62     48.72 o
   1   8   0        0.08        3.69      7.51 o
   2   8   0        7.17        2.11      8.65 o
   3   8   0      466.63      491.73     28.50 o
   4   8   0        0.91       -0.03     12.44 o
   5   8   0       48.86       78.19     21.11 o
   6   8   0        2.48       19.74     30.09 o
   7   8   0        7.22       10.51     14.18 o
   8   8   0      200.25      269.63     73.86 o
   9   8   0       26.82        3.16     15.52 o
  10   8   0        0.11       13.77     41.63 o
  11   8   0        8.06       17.97     17.79 o
   1   9   0       15.64        6.93      9.34 o
   2   9   0       57.92       83.86     15.58 o
   3   9   0      101.34      160.94     29.41 o
   4   9   0       14.67        2.17     14.03 o
   5   9   0        9.87       15.73     14.62 o
   6   9   0       78.36       81.24     32.72 o
   7   9   0       45.09       42.11     18.23 o
   8   9   0        9.87       28.89     19.18 o
   9   9   0       46.16       72.34     23.95 o
   0  10   0      356.94      378.71     56.61 o
   1  10   0       35.44       39.30     17.21 o
   2  10   0       15.84        9.94     28.59 o
   3  10   0       70.95       54.43     37.55 o
   4  10   0       17.50        5.27     16.85 o
   5  10   0        0.79       -6.03     15.74 o
   6  10   0       54.67       74.54     24.92 o
   7  10   0       78.77       96.87     87.26 o
   1  11   0       17.34       23.62     23.18 o
   2  11   0       10.02      -13.65     19.48 o
 -16   1   1       11.49       42.67     21.20 o
 -15   1   1       18.70       13.39     25.78 o
 -14   1   1      266.45      304.86     49.94 o
 -13   1   1      335.06      358.10    100.18 o
 -12   1   1      147.25      108.34     21.57 o
 -11   1   1       24.90       27.65     10.49 o
 -10   1   1       29.76       22.94     14.57 o
  -9   1   1        1.49        1.10      6.21 o
  -8   1   1        0.11        2.89      5.57 o
  -7   1   1     1793.12     1982.54     48.22 o
  -6   1   1       57.22       55.25      8.83 o
  -5   1   1       63.99       49.94      8.07 o
  -4   1   1     2111.11     1966.36     33.93 o
  -3   1   1     1986.67     1887.47     54.15 o
  -2   1   1     5439.52     5336.72     70.40 o
  -1   1   1      157.33      168.05      7.11 o
   0   1   1        9.10       -0.85      4.00 o
   1   1   1     2088.14     2028.23     45.24 o
   2   1   1       11.82       10.31      2.70 o
   3   1   1      333.41      278.19     10.76 o
   4   1   1      725.11      701.57     28.13 o
   5   1   1        5.44       10.78      3.60 o
   6   1   1      447.85      422.78     15.02 o
   7   1   1       69.93       77.01      8.62 o
   8   1   1      394.13      411.03     20.57 o
   9   1   1        1.53        1.85      5.32 o
  10   1   1      188.73      179.45     15.28 o
  11   1   1       51.59       28.32      8.22 o
  12   1   1       28.55       37.85     10.34 o
  13   1   1      692.73      809.02     34.78 o
  14   1   1        0.22      -13.89     13.89 o
  15   1   1        6.16        8.93     17.51 o
 -16   2   1        0.07       13.10     17.71 o
 -15   2   1        4.75       -2.95     16.01 o
 -14   2   1      138.24      146.83     28.79 o
 -13   2   1       34.66       37.53     13.03 o
 -12   2   1      579.67      633.78     39.28 o
 -11   2   1       42.92       38.33     12.78 o
 -10   2   1      436.64      422.63     29.66 o
  -9   2   1      184.01      174.07     19.55 o
  -8   2   1     1534.74     1597.98     46.25 o
  -7   2   1     2312.62     2468.72     55.89 o
  -6   2   1     2402.03     2513.74     46.62 o
  -5   2   1        3.58        3.09      4.64 o
  -4   2   1        2.61       11.80      5.54 o
  -3   2   1      423.23      374.55     13.53 o
  -2   2   1     5955.15     6152.55     72.01 o
  -1   2   1        7.05        3.07      3.64 o
   0   2   1      348.19      260.44     13.70 o
   1   2   1    30227.13    32931.97    370.06 o
   2   2   1      419.25      439.29     21.40 o
   3   2   1      330.26      303.42      9.65 o
   4   2   1        3.37        1.24      3.12 o
   5   2   1      374.65      379.12     19.60 o
   6   2   1      643.08      607.84     24.80 o
   7   2   1       71.84       66.96      8.13 o
   8   2   1      163.61      146.46     12.67 o
   9   2   1      442.76      436.87     21.29 o
  10   2   1       11.28       29.24      8.97 o
  11   2   1     1134.67     1235.11     39.27 o
  12   2   1      161.52      160.30     24.46 o
  13   2   1        0.74        7.32     11.10 o
  14   2   1      331.38      343.36     33.32 o
  15   2   1        0.17       19.56     17.19 o
 -16   3   1        4.39       -4.44     18.44 o
 -15   3   1       43.20       61.27     17.79 o
 -14   3   1       84.24       88.01     19.11 o
 -13   3   1       20.22       21.71     13.35 o
 -12   3   1      199.72      155.07     21.74 o
 -11   3   1       24.31       21.70     13.32 o
 -10   3   1      262.25      258.57     24.52 o
  -9   3   1      158.21      157.99     18.63 o
  -8   3   1     1027.94     1098.95     38.58 o
  -7   3   1       69.47       57.13      9.74 o
  -6   3   1      720.73      724.27     24.47 o
  -5   3   1      252.34      230.94     14.58 o
  -4   3   1      171.73      152.15     16.11 o
  -3   3   1      428.11      389.93     21.09 o
  -2   3   1        0.03        7.00      3.88 o
  -1   3   1      667.87      698.80     18.99 o
   0   3   1      866.98      856.03     25.42 o
   1   3   1      762.16      744.60     18.67 o
   2   3   1     2649.68     2821.82     73.15 o
   3   3   1        1.99        5.66      3.40 o
   4   3   1      235.06      225.55      9.45 o
   5   3   1       68.66       73.96      7.22 o
   6   3   1        7.04        4.14      4.21 o
   7   3   1        2.02        8.83      5.26 o
   8   3   1       19.02       33.10     10.87 o
   9   3   1        3.55        2.31      6.02 o
  10   3   1       42.96       26.66     14.10 o
  11   3   1      403.97      377.88     30.41 o
  12   3   1      148.34      167.60     22.71 o
  13   3   1       62.61       87.97     17.84 o
  14   3   1        5.48      -10.70     11.86 o
  15   3   1      108.23      147.16     30.65 o
 -15   4   1        0.02        8.68     13.91 o
 -14   4   1       16.19       25.52     17.15 o
 -13   4   1        6.76       -2.99     10.59 o
 -12   4   1       79.37       48.99     13.88 o
 -11   4   1      303.84      312.50     29.43 o
 -10   4   1      335.48      363.29     29.55 o
  -9   4   1      164.47      152.77     20.23 o
  -8   4   1        4.48        9.43      5.56 o
  -7   4   1      176.60      173.89     18.84 o
  -6   4   1       17.46       12.92      6.25 o
  -5   4   1       43.29       38.08      8.42 o
  -4   4   1      503.83      499.24     19.68 o
  -3   4   1      175.66      171.58     13.33 o
  -2   4   1      146.54      122.33     11.30 o
  -1   4   1      153.99      154.32     11.97 o
   0   4   1      331.66      311.94     15.05 o
   1   4   1      810.36      750.73     21.65 o
   2   4   1      323.97      330.73     21.80 o
   3   4   1     4610.50     4791.85     67.81 o
   4   4   1       12.96       10.04      4.22 o
   5   4   1      193.01      203.54     22.76 o
   6   4   1      286.93      306.99     15.04 o
   7   4   1        3.28        1.29      4.73 o
   8   4   1       54.11       61.29     11.06 o
   9   4   1      260.30      275.95     25.22 o
  10   4   1        6.69        1.92      9.16 o
  11   4   1       70.51       53.42     13.33 o
  12   4   1       36.72       21.44     17.78 o
  13   4   1       40.14       23.91     17.88 o
  14   4   1       15.77       39.44     18.78 o
 -15   5   1        1.33        5.55     15.23 o
 -14   5   1       25.46       19.15     18.77 o
 -13   5   1       55.78       65.80     16.09 o
 -12   5   1       63.48       59.14     15.01 o
 -11   5   1      211.50      175.95     26.45 o
 -10   5   1       38.87       23.94     10.55 o
  -9   5   1       68.78       76.32     13.03 o
  -8   5   1      191.97      193.49     19.03 o
  -7   5   1       21.35       12.32      7.30 o
  -6   5   1        4.30        7.60      6.37 o
  -5   5   1       29.09       33.01      7.95 o
  -4   5   1      196.85      220.34     16.86 o
  -3   5   1       31.45       26.86     11.71 o
  -2   5   1      403.43      422.03     19.48 o
  -1   5   1      135.29      159.41     13.85 o
   0   5   1       85.21       91.84     10.56 o
   1   5   1       96.77       74.20     11.77 o
   2   5   1      670.59      708.32     23.33 o
   3   5   1      239.04      212.66     15.01 o
   4   5   1        9.24       18.06      5.90 o
   5   5   1        3.56        6.94      6.70 o
   6   5   1        2.39      -11.19     11.19 o
   7   5   1      123.10       84.83     15.98 o
   8   5   1        0.95       -1.83      6.93 o
   9   5   1       23.23       31.65     10.64 o
  10   5   1      255.66      209.76     44.56 o
  11   5   1        5.67       12.75     13.82 o
  12   5   1       18.72       13.51     15.11 o
  13   5   1       11.21       25.16     19.36 o
  14   5   1        6.06      -10.63     17.72 o
 -14   6   1        6.46      -14.78     14.78 o
 -13   6   1       53.32       39.05     27.47 o
 -12   6   1        0.04       -0.63     11.41 o
 -11   6   1        1.05        4.24      9.70 o
 -10   6   1        7.27       13.50     10.62 o
  -9   6   1       57.46       64.94     25.19 o
  -8   6   1      214.46      203.87     23.41 o
  -7   6   1      148.54      147.73     16.20 o
  -6   6   1      177.74      186.87     17.66 o
  -5   6   1       63.82       67.16     17.64 o
  -4   6   1      148.73      140.08     14.99 o
  -3   6   1       52.05       59.65     10.74 o
  -2   6   1       40.17       41.32      9.34 o
  -1   6   1       16.87       29.54      8.30 o
   0   6   1      548.05      602.18     23.83 o
   1   6   1       44.96       37.24      8.83 o
   2   6   1      358.84      377.85     21.02 o
   3   6   1      522.71      544.13     28.30 o
   4   6   1        8.89       18.68      7.19 o
   5   6   1        3.32        9.83      8.98 o
   6   6   1      641.17      664.68     34.55 o
   7   6   1        0.40        8.85     10.97 o
   8   6   1       65.51       63.31     17.59 o
   9   6   1       78.55       54.69     20.22 o
  10   6   1        7.08        5.02     22.58 o
  11   6   1        2.38       -0.52     34.02 o
  12   6   1       44.91       34.46     33.21 o
  13   6   1        1.53       -7.63     15.45 o
 -13   7   1        2.34       17.35     29.32 o
 -12   7   1       21.70       24.18     18.01 o
 -11   7   1       30.05       29.34     16.45 o
 -10   7   1        5.01       -4.01     11.91 o
  -9   7   1      139.91      153.35     21.67 o
  -8   7   1       16.41       14.19     31.72 o
  -7   7   1        0.41       -5.10      7.41 o
  -6   7   1       47.74       38.57     10.09 o
  -5   7   1     1037.01     1086.98     36.58 o
  -4   7   1       35.37       39.85      9.33 o
  -3   7   1       53.14       54.91     11.20 o
  -2   7   1       12.73       16.99      8.24 o
  -1   7   1       34.80       39.26      9.19 o
   0   7   1       15.14       15.75      7.26 o
   1   7   1       64.94       49.07     10.91 o
   2   7   1      385.53      471.49     37.04 o
   3   7   1      409.17      411.69     24.21 o
   4   7   1       49.23      105.13     32.89 o
   5   7   1        6.53        3.53     11.55 o
   6   7   1      131.59      176.38     29.04 o
   7   7   1       29.77       27.34     16.75 o
   8   7   1        0.06       -7.13     10.73 o
   9   7   1        0.21       -2.89     11.00 o
  10   7   1       17.22       30.15     18.84 o
  11   7   1       10.20        7.08     14.41 o
  12   7   1        1.60       38.91     18.62 o
 -11   8   1        7.26      -13.73     15.60 o
 -10   8   1       65.09       82.11     28.79 o
  -9   8   1       12.20        5.22     15.25 o
  -8   8   1      106.46      110.73     20.48 o
  -7   8   1      415.36      337.91     31.70 o
  -6   8   1      132.33      115.91     19.95 o
  -5   8   1      315.38      352.32     25.88 o
  -4   8   1        1.22        4.18      8.07 o
  -3   8   1      213.24      238.96     21.37 o
  -2   8   1       57.04       36.50     11.80 o
  -1   8   1       33.15       47.24     10.38 o
   0   8   1       36.62       45.66     11.36 o
   1   8   1      110.60      144.66     19.51 o
   2   8   1       14.63       -1.25      7.65 o
   3   8   1       26.68       28.52     12.94 o
   4   8   1       52.83       46.91     17.40 o
   5   8   1      335.36      412.52     45.81 o
   6   8   1        3.41      -12.76     12.76 o
   7   8   1       44.40       18.78     15.74 o
   8   8   1       52.20       59.20     18.13 o
   9   8   1       37.03       40.20     18.14 o
  10   8   1        8.62        1.78     17.38 o
  -9   9   1       77.02       28.12     25.66 o
  -8   9   1       12.97       26.47     18.78 o
  -7   9   1       61.71       60.96     27.23 o
  -6   9   1        5.35       36.21     16.77 o
  -5   9   1       24.21        0.07     18.09 o
  -4   9   1      115.75      120.59     16.52 o
  -3   9   1       22.95       14.81     10.33 o
  -2   9   1        4.27        9.86      9.97 o
  -1   9   1       43.31       39.69     12.92 o
   0   9   1      136.61      147.67     20.34 o
   1   9   1       80.85       92.18     22.72 o
   2   9   1        7.58       -0.48     12.60 o
   3   9   1       67.46       55.42     20.17 o
   4   9   1        8.73        0.60     15.34 o
   5   9   1        8.41        8.72     15.87 o
   6   9   1       20.37       53.52     21.80 o
   7   9   1       16.34       18.91     17.83 o
   8   9   1       14.40       10.55     17.10 o
  -7  10   1      147.65      139.53     31.57 o
  -6  10   1       22.98       19.47     20.55 o
  -5  10   1        9.42       12.70     19.31 o
  -4  10   1       70.16       88.45     33.73 o
  -3  10   1        3.27        4.56     13.58 o
  -2  10   1       49.23       52.00     14.99 o
  -1  10   1        0.22       30.12     12.77 o
   0  10   1        9.44       25.60     17.52 o
   1  10   1        0.02        7.26     15.38 o
   2  10   1       33.05       13.64     17.54 o
   3  10   1        3.40       23.38     17.16 o
   4  10   1       23.97       34.99     18.39 o
   5  10   1        5.14       12.58     19.77 o
   6  10   1       32.20      -16.00     18.46 o
  -1  11   1       17.30        1.08     21.73 o
   0  11   1      122.46      201.70     47.58 o
   1  11   1       66.33       75.16     25.27 o
 -17   0   2       41.35       70.32     34.54 o
 -16   0   2        6.41       -7.48     23.62 o
 -15   0   2       11.17       -1.99     18.09 o
 -14   0   2       54.64       59.61     26.69 o
 -13   0   2      878.00     1077.97     85.15 o
 -12   0   2        0.00       -3.77     14.73 o
 -11   0   2     1421.98     1565.55     95.06 o
 -10   0   2      276.83      352.19     48.99 o
  -9   0   2      880.65     1075.14     70.46 o
  -8   0   2        2.01       -8.86      8.86 o
  -7   0   2     4076.54     4676.30    150.96 o
  -6   0   2      338.45      305.35     32.89 o
  -5   0   2       18.94       14.83      8.90 o
  -4   0   2       95.58      105.47     17.66 o
  -3   0   2     2320.09     1968.16     45.20 o
  -2   0   2     4148.61     3213.05     87.34 o
   1   0   2     1298.12     1011.26     29.74 o
   2   0   2     5478.96     4696.05     77.62 o
   3   0   2     7298.53     6811.76    135.24 o
   4   0   2      977.01      941.90     32.10 o
   5   0   2      499.17      427.64     19.33 o
   6   0   2       64.36       58.98      9.23 o
   7   0   2        0.52       -4.87      4.87 o
   8   0   2      371.23      378.03     29.80 o
   9   0   2        4.96        8.34      7.49 o
  10   0   2        1.23       12.82      8.68 o
  11   0   2       84.08       76.47     24.68 o
  12   0   2      978.63      984.27     53.85 o
  13   0   2      175.23      177.39     28.86 o
  14   0   2       47.64       51.69     18.77 o
  15   0   2        0.09       -8.90     25.24 o
 -16   1   2       46.40       43.62     21.14 o
 -15   1   2       19.71        6.16     16.04 o
 -14   1   2       61.94       48.68     27.02 o
 -13   1   2       74.34       58.60     18.63 o
 -12   1   2      586.05      537.68     74.05 o
 -11   1   2      138.37      115.61     25.64 o
 -10   1   2      181.90      188.77     26.35 o
  -9   1   2        1.14       12.37      8.97 o
  -8   1   2      195.01      205.74     18.77 o
  -7   1   2      375.43      360.85     20.71 o
  -6   1   2      528.72      582.65     23.28 o
  -5   1   2       94.68      125.78     10.93 o
  -4   1   2      545.25      555.02     23.45 o
  -3   1   2        7.29       13.78      6.58 o
  -2   1   2       21.69        8.60     10.90 o
  -1   1   2     1130.82     1186.54     20.29 o
   0   1   2        4.46        3.29      4.12 o
   1   1   2     1041.75      855.72     25.93 o
   2   1   2       17.51       12.20      3.26 o
   3   1   2      673.67      706.95     13.62 o
   4   1   2       52.95       56.48      6.51 o
   5   1   2        0.80        6.43      3.08 o
   6   1   2      929.15      894.24     19.91 o
   7   1   2      749.14      816.61     20.23 o
   8   1   2        1.04        0.88      5.03 o
   9   1   2      112.43      119.39     12.71 o
  10   1   2       78.04       64.90     10.42 o
  11   1   2      247.65      295.10     20.54 o
  12   1   2       62.81       96.77     25.65 o
  13   1   2        9.42       13.32      9.20 o
  14   1   2        4.78       -3.57     12.00 o
  15   1   2        1.23       10.58     17.83 o
 -16   2   2        0.07      -14.97     14.97 o
 -15   2   2        9.77       44.61     19.27 o
 -14   2   2       37.66       26.07     15.60 o
 -13   2   2        4.82       12.87     12.38 o
 -12   2   2        7.95        0.50      8.75 o
 -11   2   2       67.00       53.86     12.71 o
 -10   2   2      488.42      459.30     29.93 o
  -9   2   2       66.71       52.46     11.31 o
  -8   2   2        2.92        7.41      6.58 o
  -7   2   2      264.66      271.29     17.66 o
  -6   2   2        3.10       20.44     11.33 o
  -5   2   2      452.02      437.43     19.74 o
  -4   2   2     1556.04     1445.08     34.63 o
  -3   2   2      363.97      342.51     13.16 o
  -2   2   2      102.73       95.84      6.00 o
  -1   2   2     1318.90     1437.81     93.62 o
   0   2   2     8063.28     9394.83    108.36 o
   1   2   2    14392.39    16471.72    195.56 o
   2   2   2       98.20      106.25      7.63 o
   3   2   2     1061.74     1074.99     21.94 o
   4   2   2        1.57        9.95      3.57 o
   5   2   2       18.14       14.44      4.74 o
   6   2   2      267.73      236.10     16.09 o
   7   2   2      345.31      371.76     20.92 o
   8   2   2      399.88      418.30     19.80 o
   9   2   2      166.72      181.89     14.98 o
  10   2   2      222.26      203.96     22.05 o
  11   2   2      282.88      332.44     22.00 o
  12   2   2       14.29       20.33      8.40 o
  13   2   2      309.20      319.94     31.26 o
  14   2   2      153.01      173.10     46.00 o
 -16   3   2       83.17      138.22     31.33 o
 -15   3   2       99.82       93.00     25.19 o
 -14   3   2       25.80       17.79     17.19 o
 -13   3   2      117.73       98.48     17.73 o
 -12   3   2       72.88       77.20     15.69 o
 -11   3   2       12.70       25.43     10.33 o
 -10   3   2        0.02       -3.49      6.95 o
  -9   3   2       92.80      112.53     15.58 o
  -8   3   2      296.63      295.16     21.85 o
  -7   3   2      179.85      193.48     22.03 o
  -6   3   2     2456.22     2728.25     60.27 o
  -5   3   2      351.63      347.89     16.86 o
  -4   3   2      675.74      615.37     20.27 o
  -3   3   2       91.22       99.41      9.58 o
  -2   3   2      233.27      228.80      9.19 o
  -1   3   2       65.84       60.26      6.70 o
   0   3   2     2222.27     2393.70     32.83 o
   1   3   2      168.12      175.50      8.05 o
   2   3   2      220.58      212.43     16.84 o
   3   3   2      124.16      116.69      9.54 o
   4   3   2       82.05       77.27      8.07 o
   5   3   2     1427.35     1531.04     31.86 o
   6   3   2        0.75        0.73      4.18 o
   7   3   2       16.27       12.88      5.46 o
   8   3   2      292.26      268.36     20.06 o
   9   3   2       22.67       19.97      7.26 o
  10   3   2      184.98      175.72     15.69 o
  11   3   2      313.75      288.31     22.50 o
  12   3   2      127.90      125.39     48.32 o
  13   3   2       21.79       38.04     17.80 o
  14   3   2      147.33      216.22     34.15 o
 -15   4   2       11.19       10.25     13.57 o
 -14   4   2       68.65       80.11     17.77 o
 -13   4   2       17.66        8.47     13.36 o
 -12   4   2        0.09       -6.40      9.00 o
 -11   4   2       50.77       47.08     12.12 o
 -10   4   2       12.09        5.32     14.41 o
  -9   4   2      287.97      293.15     22.77 o
  -8   4   2       58.74       63.69      9.63 o
  -7   4   2       38.33       24.06      7.03 o
  -6   4   2      328.93      313.27     19.08 o
  -5   4   2        5.42        6.29      5.48 o
  -4   4   2       18.61       10.68      5.52 o
  -3   4   2       36.08       20.08      6.14 o
  -2   4   2     1059.71      980.68     26.50 o
  -1   4   2      138.68      134.50     13.47 o
   0   4   2        7.64        5.75      4.10 o
   1   4   2      632.90      681.02     17.30 o
   2   4   2     1782.42     1625.74     28.65 o
   3   4   2      238.58      201.18      9.96 o
   4   4   2      503.04      497.15     20.47 o
   5   4   2      159.10      140.62     13.34 o
   6   4   2       36.30       30.58     10.73 o
   7   4   2       59.13       39.51      7.80 o
   8   4   2       94.47       84.30     11.47 o
   9   4   2       41.32       57.43     14.83 o
  10   4   2      187.59      191.92     29.60 o
  11   4   2      120.34      123.89     25.54 o
  12   4   2      171.98      152.41     27.88 o
  13   4   2       42.59       45.87     19.48 o
  14   4   2        0.04       -9.21     18.46 o
 -15   5   2       26.21       39.83     20.31 o
 -14   5   2        0.48       -1.54     12.43 o
 -13   5   2      106.57      124.54     21.30 o
 -12   5   2        0.04       -5.47     10.21 o
 -11   5   2      540.91      558.77     31.33 o
 -10   5   2      173.41      141.58     14.80 o
  -9   5   2        5.47        4.03      6.77 o
  -8   5   2        1.85       -2.40      9.73 o
  -7   5   2       92.29       94.11     13.09 o
  -6   5   2      461.76      445.47     23.86 o
  -5   5   2      421.91      442.46     23.03 o
  -4   5   2      240.17      254.50     18.25 o
  -3   5   2       29.10       17.27      6.72 o
  -2   5   2       36.39       38.92      7.72 o
  -1   5   2      427.43      493.71     20.09 o
   0   5   2      254.60      232.56     15.18 o
   1   5   2     1914.85     1819.80     37.56 o
   2   5   2     1309.75     1446.94     33.05 o
   3   5   2     2713.59     2946.41     50.62 o
   4   5   2       28.52       29.04      8.40 o
   5   5   2      352.74      335.72     24.89 o
   6   5   2      335.51      355.91     25.67 o
   7   5   2        1.68       -1.10      9.23 o
   8   5   2      124.71      117.80     23.07 o
   9   5   2       23.26       28.70     14.27 o
  10   5   2        0.31       13.68     14.24 o
  11   5   2       43.39       27.90     15.85 o
  12   5   2        5.22       40.84     18.90 o
  13   5   2        7.40       30.11     38.26 o
 -14   6   2       24.06       40.89     16.48 o
 -13   6   2        1.73       16.05     13.17 o
 -12   6   2        0.01       12.31     11.80 o
 -11   6   2        7.28        3.17      9.36 o
 -10   6   2        4.63       -4.40      7.36 o
  -9   6   2      211.89      215.49     20.11 o
  -8   6   2      202.13      170.27     18.25 o
  -7   6   2       21.28       25.21      8.65 o
  -6   6   2      272.17      239.39     20.65 o
  -5   6   2      555.22      576.86     27.00 o
  -4   6   2       27.65       26.38      9.72 o
  -3   6   2      855.75      882.86     30.54 o
  -2   6   2        0.64        1.85      6.05 o
  -1   6   2       20.46       24.07      7.43 o
   0   6   2       43.23       37.47     10.55 o
   1   6   2       12.75       13.10      6.64 o
   2   6   2        4.47       -1.89      9.49 o
   3   6   2        2.36       12.83      9.19 o
   4   6   2      888.03     1014.28     52.44 o
   5   6   2       12.73       20.03     11.79 o
   6   6   2      432.85      482.86     44.18 o
   7   6   2       14.23        8.86     12.55 o
   8   6   2       77.94      101.51     22.05 o
   9   6   2       53.93       47.81     15.88 o
  10   6   2       21.20       20.04     43.50 o
  11   6   2        7.79        9.14     16.94 o
  12   6   2      116.17      134.16     30.19 o
 -13   7   2       13.70        9.97     22.58 o
 -12   7   2        5.71       -2.89     12.75 o
 -11   7   2        4.93        4.35     12.10 o
 -10   7   2      322.71      302.71     26.96 o
  -9   7   2      503.04      561.52     36.97 o
  -8   7   2      425.48      475.21     29.94 o
  -7   7   2        1.95        0.97      7.88 o
  -6   7   2       37.72       29.09      9.93 o
  -5   7   2        9.17        7.91      7.68 o
  -4   7   2       84.32       86.13     12.88 o
  -3   7   2        0.04       -4.29      8.61 o
  -2   7   2       68.52       72.11     11.77 o
  -1   7   2       99.81      105.97     13.95 o
   0   7   2      118.63       90.96     23.54 o
   1   7   2        8.23       -2.07      7.00 o
   2   7   2      196.67      252.58     33.31 o
   3   7   2      568.56      621.57     48.72 o
   4   7   2     1514.46     1621.29     72.45 o
   5   7   2      214.56      205.77     30.77 o
   6   7   2        1.27       -2.86     10.17 o
   7   7   2       85.62       89.31     22.62 o
   8   7   2      119.33      116.27     24.41 o
   9   7   2        1.82       -5.33     26.20 o
  10   7   2       25.88       61.32     21.85 o
  11   7   2        0.21        6.12     55.19 o
 -11   8   2        5.49       18.56     12.75 o
 -10   8   2        7.77       18.97     12.14 o
  -9   8   2       23.87       35.35     13.09 o
  -8   8   2       35.26       25.02     17.01 o
  -7   8   2      131.73      145.40     18.32 o
  -6   8   2      375.33      398.79     30.81 o
  -5   8   2        1.12       -9.72      9.72 o
  -4   8   2      341.50      302.64     30.13 o
  -3   8   2       98.51      137.71     16.29 o
  -2   8   2       67.02       87.52     19.26 o
  -1   8   2        0.11       -2.09     10.13 o
   0   8   2       14.84       25.37      9.75 o
   1   8   2        1.56        3.70     12.13 o
   2   8   2       23.93       20.67     13.64 o
   3   8   2        0.43        0.37     12.82 o
   4   8   2      247.63      275.80     37.88 o
   5   8   2      168.51      181.48     31.33 o
   6   8   2       57.94       55.38     19.89 o
   7   8   2       51.17       45.82     17.69 o
   8   8   2       15.81       11.34     14.39 o
   9   8   2       18.29       23.03     18.50 o
  10   8   2        0.20       16.86     18.06 o
 -10   9   2        3.57        2.07     17.39 o
  -9   9   2       91.94       88.52     43.54 o
  -8   9   2       33.77       22.22     35.02 o
  -7   9   2      240.97      249.28     29.64 o
  -6   9   2      110.89      143.47     18.74 o
  -5   9   2       34.55       33.68     22.61 o
  -4   9   2      211.88      210.96     25.27 o
  -3   9   2       71.13       73.73     15.65 o
  -2   9   2        0.22       19.76     11.93 o
  -1   9   2       29.25       52.10     17.98 o
   0   9   2       38.16       56.17     19.16 o
   1   9   2      128.87      104.12     24.12 o
   2   9   2       43.17       86.88     21.67 o
   3   9   2       21.29       40.01     17.30 o
   4   9   2      171.84      124.85     27.72 o
   5   9   2      156.11      117.02     27.41 o
   6   9   2      357.71      420.56     50.60 o
   7   9   2       67.95       18.03     21.84 o
   8   9   2        1.04       11.85     18.65 o
  -7  10   2       10.23       25.71     21.43 o
  -6  10   2      109.70       93.84     30.65 o
  -5  10   2       20.67       36.91     19.26 o
  -4  10   2        8.29       17.79     12.79 o
  -3  10   2       60.26       55.66     16.53 o
  -2  10   2       99.28       45.07     24.87 o
  -1  10   2      109.30      154.26     30.14 o
   0  10   2        0.32       -5.91     13.31 o
   1  10   2        1.02       26.05     15.61 o
   2  10   2       14.82       -5.12     29.37 o
   3  10   2        3.16       26.34     18.41 o
   4  10   2        9.39       10.02     38.35 o
   5  10   2       12.66        2.04     18.54 o
 -17   1   3       70.42       12.81     65.91 o
 -16   1   3       26.38       10.53     16.42 o
 -15   1   3        0.67       -3.45     13.61 o
 -14   1   3      234.99      242.95     34.57 o
 -13   1   3      204.05      194.92     52.99 o
 -12   1   3      106.06       83.88     20.00 o
 -11   1   3      566.85      531.48     43.39 o
 -10   1   3      228.88      190.95     25.77 o
  -9   1   3       35.48       22.68     10.95 o
  -8   1   3      599.40      710.53     37.91 o
  -7   1   3      142.26      181.73     18.56 o
  -6   1   3       17.43       20.77      7.17 o
  -5   1   3     1557.48     1613.86     58.93 o
  -4   1   3      247.17      232.46     18.75 o
  -3   1   3      178.24      154.70     14.10 o
  -2   1   3      484.39      457.58     16.57 o
  -1   1   3     1423.12     1504.07     27.06 o
   0   1   3      272.56      266.38     11.10 o
   1   1   3     3339.66     3345.47     40.16 o
   2   1   3     1249.60     1157.88     22.64 o
   3   1   3     1823.04     1756.66     25.51 o
   4   1   3     1362.83     1311.01     22.79 o
   5   1   3       17.27       34.53      5.54 o
   6   1   3     1282.79     1336.96     27.72 o
   7   1   3      651.66      606.49     21.23 o
   8   1   3      236.06      251.00     19.00 o
   9   1   3       94.24      106.39     12.25 o
  10   1   3       48.02       43.86     16.33 o
  11   1   3        0.53       -5.81      7.42 o
  12   1   3      196.50      182.26     20.94 o
  13   1   3        0.02       -9.98      9.98 o
  14   1   3       21.40       13.93     19.04 o
 -16   2   3       43.47       51.13     21.42 o
 -15   2   3       27.08       29.25     16.70 o
 -14   2   3       48.92       34.85     16.60 o
 -13   2   3       34.28       47.74     22.07 o
 -12   2   3       28.69       24.52     18.65 o
 -11   2   3       68.59       89.72     20.29 o
 -10   2   3      355.22      313.05     32.54 o
  -9   2   3      296.41      320.53     27.22 o
  -8   2   3      454.62      477.55     23.68 o
  -7   2   3       97.24       89.17     11.71 o
  -6   2   3       78.67       43.23      9.40 o
  -5   2   3       10.42       10.17      9.12 o
  -4   2   3       63.06       58.10     11.35 o
  -3   2   3      746.03      726.64     23.22 o
  -2   2   3      461.36      414.38     13.70 o
  -1   2   3     1070.72     1055.36     20.90 o
   0   2   3     1745.51     1641.60     38.17 o
   1   2   3     1198.05     1218.49     32.90 o
   2   2   3      394.06      386.07     13.53 o
   3   2   3       31.93       32.38      5.37 o
   4   2   3     1553.19     1550.55     30.54 o
   5   2   3        5.42        8.87      4.58 o
   6   2   3       35.76       43.59      7.38 o
   7   2   3        5.55       -2.26      5.42 o
   8   2   3       26.68       19.45      6.32 o
   9   2   3       94.17       99.57     12.98 o
  10   2   3       53.80       60.47     10.20 o
  11   2   3       24.78       21.45      9.86 o
  12   2   3      100.71       75.48     16.32 o
  13   2   3      278.29      344.06     33.60 o
  14   2   3       14.78       17.91     17.39 o
 -16   3   3       55.97       14.81     18.23 o
 -15   3   3        1.15      -11.30     13.95 o
 -14   3   3      113.70      138.34     26.89 o
 -13   3   3        4.29       -9.79     11.04 o
 -12   3   3      226.13      189.11     23.50 o
 -11   3   3        5.08        3.59      9.17 o
 -10   3   3      109.52      121.96     23.80 o
  -9   3   3      226.41      266.14     21.60 o
  -8   3   3        2.77        4.23      6.75 o
  -7   3   3     1708.99     1912.64     51.76 o
  -6   3   3       30.24       25.73      6.47 o
  -5   3   3      416.55      407.83     18.13 o
  -4   3   3      592.80      613.90     20.70 o
  -3   3   3     1109.10     1145.93     22.11 o
  -2   3   3       16.15        9.87      3.17 o
  -1   3   3       16.21       15.77      3.70 o
   0   3   3     1151.12     1336.30     27.08 o
   1   3   3        6.25       10.39      6.16 o
   2   3   3      492.35      478.28     22.33 o
   3   3   3       65.20       79.28      7.93 o
   4   3   3      199.67      203.94     14.36 o
   5   3   3       44.07       51.16      7.55 o
   6   3   3       21.94       27.81      6.95 o
   7   3   3       84.23       74.30      9.35 o
   8   3   3      265.82      259.98     20.73 o
   9   3   3       16.58       12.50      7.34 o
  10   3   3       44.24       45.66     10.33 o
  11   3   3       41.67       33.99     10.88 o
  12   3   3       10.49       14.00     13.70 o
  13   3   3        0.00      -22.41     22.41 o
 -16   4   3        7.28       26.60     22.31 o
 -15   4   3       12.47       61.66     20.99 o
 -14   4   3       28.29       14.88     12.26 o
 -13   4   3       20.81       22.51     12.29 o
 -12   4   3       54.26       56.14     18.71 o
 -11   4   3       50.15       43.24     13.27 o
 -10   4   3       40.07       45.47     10.77 o
  -9   4   3        1.25        7.32      6.48 o
  -8   4   3       51.99       56.57     16.30 o
  -7   4   3       90.57       95.85     12.45 o
  -6   4   3      200.21      198.06     16.51 o
  -5   4   3     1369.48     1442.16     64.66 o
  -4   4   3      121.28      121.71     12.27 o
  -3   4   3      111.59      112.63      8.24 o
  -2   4   3      164.39      199.42     12.41 o
  -1   4   3      341.73      357.56     13.30 o
   0   4   3      338.37      370.33     17.68 o
   1   4   3      339.89      399.44     12.41 o
   2   4   3     4891.22     5369.47     73.82 o
   3   4   3       67.80       65.33      8.16 o
   4   4   3       63.27       61.29     11.22 o
   5   4   3       58.88       43.43      9.80 o
   6   4   3       44.78       33.59      8.05 o
   7   4   3      770.04      768.54     29.82 o
   8   4   3       13.44       20.41      7.48 o
   9   4   3       19.10       12.33      8.12 o
  10   4   3        0.16        2.72     10.46 o
  11   4   3       14.52       12.44     14.13 o
  12   4   3       87.14       89.72     21.89 o
  13   4   3       15.83       13.16     19.91 o
 -15   5   3       16.52       33.63     16.91 o
 -14   5   3       38.04       21.27     13.94 o
 -13   5   3      105.66       92.52     15.40 o
 -12   5   3       66.93       49.41     12.23 o
 -11   5   3      120.40      126.01     15.72 o
 -10   5   3       15.64       14.39      7.20 o
  -9   5   3      238.23      246.82     20.84 o
  -8   5   3       42.09       51.99     12.40 o
  -7   5   3       77.99       72.18     12.16 o
  -6   5   3        0.18        5.18      6.37 o
  -5   5   3      590.96      648.18     25.74 o
  -4   5   3     1136.37     1232.13     34.85 o
  -3   5   3      153.38      155.00     15.04 o
  -2   5   3       80.61       95.19     13.58 o
  -1   5   3      111.84      102.05     16.57 o
   0   5   3      140.98      150.67     10.51 o
   1   5   3      231.13      236.81     21.54 o
   2   5   3      344.70      361.45     26.64 o
   3   5   3       14.15       29.28     10.14 o
   4   5   3        0.49       -0.29      6.69 o
   5   5   3      330.60      363.46     23.64 o
   6   5   3       34.26       22.57      7.53 o
   7   5   3      135.74      165.13     22.68 o
   8   5   3      129.25       82.53     20.91 o
   9   5   3        5.51       -3.02     16.54 o
  10   5   3        3.81       13.12     14.16 o
  11   5   3       60.21      108.90     36.86 o
  12   5   3        0.00       16.63     18.89 o
 -14   6   3        9.31       -8.68     14.08 o
 -13   6   3        1.81       17.75     12.27 o
 -12   6   3        0.83       -8.12      8.12 o
 -11   6   3       61.42       56.79     11.89 o
 -10   6   3       94.58       90.43     13.44 o
  -9   6   3        1.45        7.44      7.96 o
  -8   6   3      117.60       93.11     16.94 o
  -7   6   3      283.65      272.99     21.59 o
  -6   6   3      157.73      161.18     17.25 o
  -5   6   3      246.89      244.08     20.44 o
  -4   6   3        7.80        6.15      7.20 o
  -3   6   3        3.45        2.17     10.33 o
  -2   6   3        8.42       26.22      7.80 o
  -1   6   3      115.53      103.37     14.83 o
   0   6   3       56.52       54.96     10.84 o
   1   6   3       38.16       34.99     35.35 o
   2   6   3       14.30       12.93     12.35 o
   3   6   3      190.14      143.11     41.70 o
   4   6   3      117.62      123.63     23.42 o
   5   6   3      888.35      865.11     38.21 o
   6   6   3      585.67      563.68     54.30 o
   7   6   3       41.74       42.39     17.63 o
   8   6   3        2.64        6.03     11.60 o
   9   6   3        0.03        6.36     13.46 o
  10   6   3        1.13       20.65     21.33 o
  11   6   3        0.33       22.03     18.51 o
 -13   7   3       19.37       -0.26     27.31 o
 -12   7   3        7.21       18.14     12.80 o
 -11   7   3       10.92       20.52     11.98 o
 -10   7   3       72.69       68.64     22.55 o
  -9   7   3       22.40       22.44      9.53 o
  -8   7   3      208.19      216.19     22.09 o
  -7   7   3      106.40      100.63     14.84 o
  -6   7   3      197.15      226.08     21.21 o
  -5   7   3        1.98        9.22      7.87 o
  -4   7   3      138.46      136.39     16.37 o
  -3   7   3        4.41       -7.33      7.33 o
  -2   7   3       64.70       49.53     12.39 o
  -1   7   3       24.14       35.23      9.55 o
   0   7   3       16.55        9.43     12.39 o
   1   7   3      173.62      170.64     27.14 o
   2   7   3       38.88       54.15     17.25 o
   3   7   3      209.25      243.45     91.52 o
   4   7   3       60.77       52.51     26.59 o
   5   7   3        0.04       -1.25     16.33 o
   6   7   3       20.06        1.86     11.36 o
   7   7   3       35.81       35.15     19.91 o
   8   7   3        0.41       -7.12     12.87 o
   9   7   3       26.82       40.87     20.08 o
  10   7   3        0.67       32.60     19.17 o
 -11   8   3        4.80       12.26     14.99 o
 -10   8   3       26.45       12.21     25.26 o
  -9   8   3       10.72       18.20     10.64 o
  -8   8   3      374.72      386.15     29.00 o
  -7   8   3       39.03       38.92     12.75 o
  -6   8   3      107.23       90.10     19.66 o
  -5   8   3       37.01       37.22     11.81 o
  -4   8   3      142.78      177.85     22.11 o
  -3   8   3        0.46       -7.70      7.70 o
  -2   8   3        2.25        5.87      8.73 o
  -1   8   3        5.93       -0.76     11.19 o
   0   8   3        0.98       26.02     12.74 o
   1   8   3       55.42       47.94     18.72 o
   2   8   3        3.55       12.72     13.15 o
   3   8   3       11.71       10.87     14.61 o
   4   8   3        0.06       -2.09     31.84 o
   5   8   3      158.72      136.16     34.00 o
   6   8   3       59.90       13.45     22.32 o
   7   8   3        0.73       -6.58     14.75 o
   8   8   3       10.94       21.02     20.03 o
   9   8   3        0.63      -14.94     14.94 o
  -9   9   3       15.88        7.86     15.63 o
  -8   9   3      277.48      280.67     29.90 o
  -7   9   3       96.55       65.86     15.58 o
  -6   9   3       84.07      121.39     20.73 o
  -5   9   3       27.90       49.58     26.44 o
  -4   9   3      127.46      134.89     20.65 o
  -3   9   3       17.98       45.25     17.33 o
  -2   9   3      192.74      260.98     37.02 o
  -1   9   3       62.88       44.03     20.57 o
   0   9   3       13.35        3.39     14.87 o
   1   9   3       97.50       74.71     21.89 o
   2   9   3       61.43       93.42     24.45 o
   3   9   3       38.10       -8.58     16.61 o
   4   9   3       45.83       14.26     16.74 o
   5   9   3        1.08       10.44     17.07 o
   6   9   3       99.32       64.40     50.61 o
   7   9   3       28.60       32.40     24.12 o
  -7  10   3        0.00       14.50     16.76 o
  -6  10   3       35.59       32.65     14.25 o
  -5  10   3        2.57       -2.89     12.44 o
  -4  10   3       62.01       91.96     23.31 o
  -3  10   3       55.19       45.04     18.48 o
  -2  10   3      124.25      165.36     30.35 o
  -1  10   3       19.13       12.55     29.28 o
   0  10   3       46.33       77.05     21.39 o
   1  10   3        9.80       31.76     21.50 o
   2  10   3        4.83       22.28     18.38 o
   3  10   3        0.01       20.30     19.43 o
   4  10   3       15.12      -14.43     19.49 o
 -17   0   4        2.27      -21.23     24.43 o
 -16   0   4        5.66        4.95     25.41 o
 -15   0   4      114.44      111.87     36.43 o
 -14   0   4       30.61       19.64     18.67 o
 -13   0   4      298.31      225.97     46.26 o
 -12   0   4      442.59      434.61     61.09 o
 -11   0   4       87.66       51.05     22.27 o
 -10   0   4      134.18      163.02     35.28 o
  -9   0   4       25.20       47.07     19.88 o
  -8   0   4      381.10      363.51     43.40 o
  -7   0   4        5.27        3.40     10.11 o
  -6   0   4     1210.60     1188.15     44.91 o
  -5   0   4     1467.39     1685.34     69.26 o
  -3   0   4       64.34       39.09     14.32 o
  -1   0   4      736.62      688.65     35.89 o
   0   0   4       15.54       17.55      6.51 o
   1   0   4       37.02       26.79      6.31 o
   2   0   4      319.57      262.90     15.26 o
   3   0   4     2238.40     2366.10     77.13 o
   4   0   4       68.92       68.53     11.61 o
   5   0   4     1470.91     1672.02     49.04 o
   6   0   4        0.19        9.92      8.30 o
   7   0   4      797.03      877.99     44.51 o
   8   0   4       25.32       12.98     10.46 o
   9   0   4       25.41       24.88     11.62 o
  10   0   4      129.11      135.48     24.28 o
  11   0   4        4.11       10.88     13.26 o
  12   0   4       73.06      101.69     31.47 o
  13   0   4       62.03       44.01     24.80 o
 -17   1   4        3.84       28.11     19.70 o
 -16   1   4        0.34        2.63     15.31 o
 -15   1   4      202.27      239.67     35.16 o
 -14   1   4       14.92        5.96     15.31 o
 -13   1   4      875.92      911.98     77.62 o
 -12   1   4      641.38      680.36     48.33 o
 -11   1   4      667.58      595.35     42.83 o
 -10   1   4        1.94        7.33     10.95 o
  -9   1   4       10.50        0.20      9.06 o
  -8   1   4      278.38      335.56     29.68 o
  -7   1   4      174.81      218.06     30.57 o
  -6   1   4     1788.14     1888.87     48.10 o
  -5   1   4      655.24      668.58     31.80 o
  -4   1   4       16.25       12.65      7.13 o
  -3   1   4      324.22      331.98     19.90 o
  -2   1   4      350.03      343.76     37.27 o
  -1   1   4        0.20        8.70      4.32 o
   0   1   4      413.77      404.75     12.48 o
   1   1   4     2427.33     2595.91     36.80 o
   2   1   4      128.44      104.67      7.40 o
   3   1   4       12.83       11.37      4.09 o
   4   1   4      240.02      245.55     11.36 o
   5   1   4       74.01       84.71      9.66 o
   6   1   4      391.14      422.55     19.74 o
   7   1   4      116.43       99.95     15.02 o
   8   1   4        1.35        6.29      6.39 o
   9   1   4      249.25      269.09     22.24 o
  10   1   4       13.26       26.91     11.80 o
  11   1   4       66.16       65.37     14.75 o
  12   1   4        8.72       -2.28     11.03 o
  13   1   4       28.89       14.05     22.83 o
 -16   2   4        1.56      -13.29     13.29 o
 -15   2   4        0.51       -4.11     13.05 o
 -14   2   4        3.83       -2.98     11.52 o
 -13   2   4       33.54       13.48     30.06 o
 -12   2   4      236.27      226.72     31.30 o
 -11   2   4      263.42      206.79     29.12 o
 -10   2   4       62.20       61.52     20.30 o
  -9   2   4        3.94        4.63      7.96 o
  -8   2   4      276.86      278.76     24.99 o
  -7   2   4      687.77      792.97     39.23 o
  -6   2   4     1416.12     1681.02     57.48 o
  -5   2   4        1.45        0.45      7.28 o
  -4   2   4     1074.46     1218.63     35.34 o
  -3   2   4      293.65      350.10     19.60 o
  -2   2   4      322.31      316.26     13.36 o
  -1   2   4       95.60       95.40     12.89 o
   0   2   4     2092.83     2153.58     48.81 o
   1   2   4      438.59      385.60     20.36 o
   2   2   4      825.66      829.83     22.07 o
   3   2   4      228.19      222.30     12.50 o
   4   2   4       11.54       16.82      5.79 o
   5   2   4       40.56       23.02      6.76 o
   6   2   4      214.05      212.00     15.34 o
   7   2   4       46.27       50.08      9.93 o
   8   2   4      634.63      635.99     28.36 o
   9   2   4       85.97       63.79     11.56 o
  10   2   4      100.46      117.16     18.44 o
  11   2   4       29.96       18.10     10.99 o
  12   2   4       33.93       20.50     12.84 o
  13   2   4       74.61       80.66     18.35 o
 -16   3   4      119.75      120.37     31.29 o
 -15   3   4       13.92       43.84     19.85 o
 -14   3   4        4.99        4.09     13.62 o
 -13   3   4       41.71       65.29     33.92 o
 -12   3   4      303.24      269.82     34.73 o
 -11   3   4       82.39       75.26     17.87 o
 -10   3   4      400.79      377.17     34.94 o
  -9   3   4      107.48       95.25     13.63 o
  -8   3   4      137.62      118.19     16.29 o
  -7   3   4       44.50       58.96     12.08 o
  -6   3   4      180.10      179.37     17.12 o
  -5   3   4      771.60      730.44     27.43 o
  -4   3   4       21.78       27.27      5.06 o
  -3   3   4     1888.32     2110.40     39.04 o
  -2   3   4      245.91      260.52     23.63 o
  -1   3   4       86.36       81.27     11.53 o
   0   3   4       43.37       54.56     12.90 o
   1   3   4      149.37      139.86     26.39 o
   2   3   4     1627.76     1544.59     43.83 o
   3   3   4        0.30        2.45      5.46 o
   4   3   4       39.22       39.86      9.15 o
   5   3   4        1.09        2.44      5.50 o
   6   3   4       10.14        8.09      7.17 o
   7   3   4       91.66       81.44     12.62 o
   8   3   4       92.07       89.69     13.31 o
   9   3   4      234.31      231.51     21.84 o
  10   3   4       42.28       46.92     13.91 o
  11   3   4       83.36      101.59     29.97 o
  12   3   4       41.20       53.76     54.77 o
 -16   4   4        0.02       -3.09     23.74 o
 -15   4   4       25.30       47.88     21.66 o
 -14   4   4       51.23       49.68     19.70 o
 -13   4   4        0.10       15.91     13.80 o
 -12   4   4        2.31       -4.48     10.34 o
 -11   4   4        9.19       17.53     10.30 o
 -10   4   4       51.67       51.35     10.05 o
  -9   4   4      410.77      448.26     26.37 o
  -8   4   4        1.42       -1.50     10.47 o
  -7   4   4       97.86       91.33     12.56 o
  -6   4   4      973.84      942.68     30.73 o
  -5   4   4      220.28      267.56     17.87 o
  -4   4   4       36.85       38.11      6.37 o
  -3   4   4      100.56      103.28      9.82 o
  -2   4   4       50.25       49.60      6.54 o
  -1   4   4       50.37       60.75      8.13 o
   0   4   4      592.67      709.29     28.92 o
   1   4   4     1033.60     1060.10     36.85 o
   2   4   4      153.91      165.96     18.68 o
   3   4   4       19.39       13.37      8.41 o
   4   4   4      143.30      145.40     15.46 o
   5   4   4      158.62      173.92     17.56 o
   6   4   4      333.78      337.84     24.38 o
   7   4   4      541.83      521.14     32.99 o
   8   4   4       47.12       56.34     11.36 o
   9   4   4      128.96      155.95     18.28 o
  10   4   4        2.79        4.58     10.55 o
  11   4   4       27.56       44.20     14.70 o
  12   4   4       95.78       93.89     63.96 o
 -15   5   4        6.89       36.26     18.78 o
 -14   5   4      233.70      277.61     26.18 o
 -13   5   4       27.28       12.97     14.95 o
 -12   5   4        8.75       -0.87      7.96 o
 -11   5   4       25.56       30.08     11.81 o
 -10   5   4        3.55        7.23      7.64 o
  -9   5   4      122.42      104.58     17.07 o
  -8   5   4       61.51       69.98     12.69 o
  -7   5   4      455.05      516.28     27.33 o
  -6   5   4      578.75      554.98     25.98 o
  -5   5   4      240.55      250.03     18.68 o
  -4   5   4       14.15        9.08      6.43 o
  -3   5   4      271.65      250.80     23.33 o
  -2   5   4      162.22      184.12     13.96 o
  -1   5   4      114.94      138.29     12.94 o
   0   5   4      114.32      114.41     15.33 o
   1   5   4       69.91       67.41     12.57 o
   2   5   4      245.21      241.05     23.02 o
   3   5   4       13.17        7.77      9.81 o
   4   5   4      523.20      529.62     28.37 o
   5   5   4      138.18      140.79     16.33 o
   6   5   4      279.00      319.87     24.66 o
   7   5   4      395.14      458.26     40.21 o
   8   5   4      123.48       85.47     17.49 o
   9   5   4       20.68       48.23     14.11 o
  10   5   4       48.54       48.42     26.17 o
  11   5   4        0.33       15.07     18.15 o
 -14   6   4        0.63       10.20     13.68 o
 -13   6   4        9.51       16.42     10.39 o
 -12   6   4       22.34       14.86     10.12 o
 -11   6   4       36.70       37.00     12.39 o
 -10   6   4      122.67      117.03     18.96 o
  -9   6   4        1.14       -4.79      7.82 o
  -8   6   4       10.42       16.32      7.67 o
  -7   6   4      461.96      504.72     29.08 o
  -6   6   4      172.85      182.98     18.80 o
  -5   6   4        5.79       17.24      8.47 o
  -4   6   4      243.23      220.59     22.44 o
  -3   6   4       50.53       35.54      9.27 o
  -2   6   4       68.94       59.90     12.19 o
  -1   6   4       43.10       54.78     15.92 o
   0   6   4       64.08       77.71     14.37 o
   1   6   4        0.69       25.36      9.36 o
   2   6   4        2.44        1.38      8.27 o
   3   6   4      127.92      103.78     27.91 o
   4   6   4      106.47       84.07     16.20 o
   5   6   4      170.63      159.45     17.87 o
   6   6   4       81.59       73.16     15.74 o
   7   6   4       16.44       36.92     17.45 o
   8   6   4        3.84        4.91     14.35 o
   9   6   4        0.37      -10.98     23.69 o
  10   6   4       20.84        0.60     17.38 o
 -13   7   4       40.58       39.51     14.65 o
 -12   7   4       13.80        0.52      9.60 o
 -11   7   4       73.34       68.98     13.10 o
 -10   7   4      202.13      188.22     20.27 o
  -9   7   4      162.97      149.41     17.84 o
  -8   7   4       11.57       24.43      9.16 o
  -7   7   4       57.21       58.42     14.37 o
  -6   7   4       10.34       22.45     13.53 o
  -5   7   4       47.30       38.06     18.21 o
  -4   7   4      159.87      154.26     19.19 o
  -3   7   4        0.57       -8.08     10.37 o
  -2   7   4        6.02        1.66     13.95 o
  -1   7   4        9.99       11.23     11.47 o
   0   7   4      269.34      267.92     35.86 o
   1   7   4        4.95       15.94     33.17 o
   2   7   4      527.81      502.20     62.17 o
   3   7   4      969.43      984.27     81.22 o
   4   7   4      321.38      228.56     34.23 o
   5   7   4       22.37       19.88     15.02 o
   6   7   4       54.25       38.07     16.19 o
   7   7   4      247.26      269.49     38.18 o
   8   7   4        0.25        4.79     15.23 o
   9   7   4        0.85      -16.22     16.22 o
 -11   8   4        9.52       29.87     12.38 o
 -10   8   4        0.09       18.12     12.45 o
  -9   8   4       23.28       25.20     12.45 o
  -8   8   4       42.56       71.89     19.17 o
  -7   8   4      173.47      161.97     22.90 o
  -6   8   4        0.65        5.38     11.95 o
  -5   8   4       38.35       46.53     13.49 o
  -4   8   4      107.68       92.00     28.48 o
  -3   8   4       99.42      121.80     25.34 o
  -2   8   4       70.42       73.98     20.32 o
  -1   8   4        2.94       -6.70     12.84 o
   0   8   4        0.59        0.21     12.86 o
   1   8   4       74.63       59.76     19.87 o
   2   8   4        6.04        1.84     18.95 o
   3   8   4        0.02        7.10     13.31 o
   4   8   4       60.15       60.47     36.34 o
   5   8   4      114.27      111.31     27.36 o
   6   8   4        0.05       -3.85     14.67 o
   7   8   4       33.60       53.71     34.42 o
   8   8   4       30.90       47.33     33.16 o
  -9   9   4       62.53       50.86     21.86 o
  -8   9   4      117.26      117.72     20.34 o
  -7   9   4        0.46       -6.97     10.95 o
  -6   9   4        2.61       18.87     14.55 o
  -5   9   4       93.86       87.26     22.79 o
  -4   9   4        2.63        7.10     14.78 o
  -3   9   4       69.08       84.28     23.22 o
  -2   9   4      179.62      169.34     39.81 o
  -1   9   4       56.98       64.85     20.92 o
   0   9   4      253.91      252.44     37.77 o
   1   9   4       47.51       36.55     19.43 o
   2   9   4       12.35       -1.99     14.14 o
   3   9   4       64.15       46.26     28.30 o
   4   9   4      426.90      404.68    116.79 o
   5   9   4      528.18      543.20     59.13 o
  -6  10   4       78.08       96.56     26.76 o
  -5  10   4        0.43       35.12     34.05 o
  -4  10   4        0.13        2.99     19.27 o
  -3  10   4       61.57       26.20     23.84 o
  -2  10   4        0.57       16.49     16.58 o
  -1  10   4       19.63       42.87     20.02 o
   0  10   4        5.34      -11.46     16.46 o
   1  10   4        6.20       23.88     19.39 o
   2  10   4       13.39       14.89     21.68 o
 -17   1   5       10.37       31.87     22.98 o
 -16   1   5       36.22       47.24     19.33 o
 -15   1   5       55.73       78.45     34.22 o
 -14   1   5        3.56       -6.96     11.01 o
 -13   1   5        0.26        8.87     12.57 o
 -12   1   5      557.15      616.12     49.88 o
 -11   1   5      359.76      465.23     42.72 o
 -10   1   5       81.96       71.36     16.92 o
  -9   1   5       78.97       78.10     17.78 o
  -8   1   5       55.88       50.30     13.17 o
  -7   1   5        0.02       -3.14      7.38 o
  -6   1   5       58.56       33.80     14.79 o
  -5   1   5     1327.16     1429.35     49.81 o
  -4   1   5     1190.97     1247.95     44.26 o
  -3   1   5      118.56      154.76     13.93 o
  -2   1   5      658.58      639.77     26.25 o
  -1   1   5        0.03       -3.24      3.66 o
   0   1   5      752.72      819.99     20.29 o
   1   1   5      973.70     1036.28     21.91 o
   2   1   5      150.62      170.86     10.11 o
   3   1   5      386.02      400.14     18.44 o
   4   1   5       47.08       57.69      8.71 o
   5   1   5      271.73      285.07     17.68 o
   6   1   5      111.18      139.20     15.14 o
   7   1   5       49.06       41.35     10.74 o
   8   1   5        1.09       -2.90      8.74 o
   9   1   5       11.17        7.96      9.39 o
  10   1   5        1.53       -2.96      8.97 o
  11   1   5       10.35        5.68     13.88 o
  12   1   5        0.05      -13.65     13.65 o
 -16   2   5        0.28       11.13     17.96 o
 -15   2   5       13.25       -4.31     15.62 o
 -14   2   5       64.43       82.17     21.25 o
 -13   2   5       25.69       15.58     16.81 o
 -12   2   5       53.78       62.32     41.40 o
 -11   2   5      357.52      389.90     39.39 o
 -10   2   5      450.37      491.71     40.87 o
  -9   2   5        7.91        9.75      9.90 o
  -8   2   5        6.60       19.80     10.42 o
  -7   2   5      122.13      100.03     19.13 o
  -6   2   5       54.64       22.08     23.20 o
  -5   2   5       22.55       10.43      6.89 o
  -4   2   5        4.00       -0.39      5.12 o
  -3   2   5        4.53        6.94      4.61 o
  -2   2   5      146.46      153.97     11.20 o
  -1   2   5      861.19      974.83     27.51 o
   0   2   5       46.81       51.24      7.34 o
   1   2   5      169.31      187.22     18.98 o
   2   2   5      542.48      582.16     23.57 o
   3   2   5      142.40      148.62     19.39 o
   4   2   5       57.54       52.32     10.04 o
   5   2   5       12.36       -3.11      6.50 o
   6   2   5       60.23       64.34     10.96 o
   7   2   5       22.32       16.16      8.10 o
   8   2   5       80.21       85.73     17.66 o
   9   2   5        3.81        3.51      9.77 o
  10   2   5      128.67      154.04     21.61 o
  11   2   5       20.16       26.13     13.53 o
  12   2   5        0.21        0.30     16.15 o
 -16   3   5       11.76       20.85     43.32 o
 -15   3   5        3.10       12.30     16.53 o
 -14   3   5       23.89       53.44     18.90 o
 -13   3   5      431.85      454.64     47.00 o
 -12   3   5       76.10       75.13     26.92 o
 -11   3   5      873.07      915.10     43.73 o
 -10   3   5      742.22      843.93     40.32 o
  -9   3   5        1.86        8.43      9.32 o
  -8   3   5       85.17       92.89     19.40 o
  -7   3   5        0.10        2.55      6.47 o
  -6   3   5      147.90      134.49     16.27 o
  -5   3   5      539.61      518.56     20.47 o
  -4   3   5      178.72      194.38     13.77 o
  -3   3   5        1.85        6.51      4.72 o
  -2   3   5      222.41      221.04     21.49 o
  -1   3   5      583.49      589.08     26.70 o
   0   3   5     2103.31     2373.85     57.69 o
   1   3   5      124.92      114.49     15.61 o
   2   3   5      824.82      879.32     43.40 o
   3   3   5       16.97       17.44     10.27 o
   4   3   5        0.57       -4.83      5.96 o
   5   3   5      359.83      346.24     24.30 o
   6   3   5      412.51      415.67     27.17 o
   7   3   5        2.06       -0.41      7.37 o
   8   3   5      224.36      182.66     19.62 o
   9   3   5        2.62       18.46     11.42 o
  10   3   5      106.32       78.10     24.71 o
  11   3   5        6.18       39.12     13.44 o
 -15   4   5        0.00       14.87     17.40 o
 -14   4   5       76.60       91.78     23.48 o
 -13   4   5       33.56       23.25     17.01 o
 -12   4   5      161.30      173.28     25.76 o
 -11   4   5        3.51       16.04      8.41 o
 -10   4   5       19.06        8.85     13.49 o
  -9   4   5       35.62       41.70     17.29 o
  -8   4   5        8.47        7.74      9.50 o
  -7   4   5      255.36      220.98     26.60 o
  -6   4   5      275.22      273.50     39.57 o
  -5   4   5      288.39      281.68     22.32 o
  -4   4   5      263.41      244.21     14.74 o
  -3   4   5      246.95      246.75     19.84 o
  -2   4   5        1.63        2.76      7.05 o
  -1   4   5      160.20      153.50     17.83 o
   0   4   5      190.63      174.58     18.89 o
   1   4   5        2.94       14.02      8.24 o
   2   4   5       35.41       47.96     11.52 o
   3   4   5       80.48       72.38     13.64 o
   4   4   5        3.77        7.52      6.81 o
   5   4   5       14.01       10.99      7.41 o
   6   4   5      329.31      309.88     25.33 o
   7   4   5      129.75      146.69     18.41 o
   8   4   5       51.37       53.57     12.18 o
   9   4   5       15.42       28.60     10.39 o
  10   4   5        0.06        6.65     11.09 o
  11   4   5        0.13       10.82     18.34 o
 -15   5   5        8.63       10.44     13.76 o
 -14   5   5       14.50        1.07     12.09 o
 -13   5   5       31.39       33.92     12.45 o
 -12   5   5       96.37      101.33     20.34 o
 -11   5   5      176.28      171.34     17.62 o
 -10   5   5        4.30        1.62      9.53 o
  -9   5   5       85.23       67.74     12.48 o
  -8   5   5      132.37      136.29     16.22 o
  -7   5   5        3.11       10.88      7.67 o
  -6   5   5        0.04        2.40      6.89 o
  -5   5   5      224.37      230.49     22.41 o
  -4   5   5        0.83        5.49      7.50 o
  -3   5   5       18.98       19.74     12.87 o
  -2   5   5       16.27       21.48      8.24 o
  -1   5   5       62.43       45.86     11.99 o
   0   5   5        0.18        3.27      7.32 o
   1   5   5        2.07        3.26      7.41 o
   2   5   5       21.37       13.91     14.50 o
   3   5   5       66.90       45.92     13.56 o
   4   5   5      115.06       95.37     13.95 o
   5   5   5      169.78      156.82     17.95 o
   6   5   5       11.76        0.83      8.31 o
   7   5   5       82.63       90.34     14.94 o
   8   5   5       98.98       60.05     13.02 o
   9   5   5        3.62       -6.49     11.63 o
  10   5   5        6.66       21.92     13.87 o
 -14   6   5        2.39       15.75     13.93 o
 -13   6   5       20.82        2.48      9.68 o
 -12   6   5       37.30       40.58     11.64 o
 -11   6   5       70.51       57.49     12.73 o
 -10   6   5      126.09      136.83     17.67 o
  -9   6   5       12.50       21.02      9.78 o
  -8   6   5        7.66       18.39      9.82 o
  -7   6   5      392.78      343.64     29.58 o
  -6   6   5      296.60      322.56     28.38 o
  -5   6   5      386.00      389.49     60.65 o
  -4   6   5        0.06        7.45      9.13 o
  -3   6   5      113.65      120.70     27.77 o
  -2   6   5       84.09      110.75     22.88 o
  -1   6   5      205.11      214.78     31.01 o
   0   6   5        3.36       -7.60      7.62 o
   1   6   5       10.72       26.32     10.49 o
   2   6   5      238.55      198.32     22.39 o
   3   6   5      154.11      148.81     20.92 o
   4   6   5       18.82        9.33      9.18 o
   5   6   5      247.66      202.67     21.00 o
   6   6   5        2.21       -6.33      8.49 o
   7   6   5        1.49       -9.43      9.43 o
   8   6   5        5.45       -8.80     12.22 o
   9   6   5        0.32      -12.62     12.62 o
 -12   7   5       15.02       11.17     12.30 o
 -11   7   5       17.59       20.65     12.04 o
 -10   7   5       11.31        2.39     13.49 o
  -9   7   5       31.83       23.23     11.87 o
  -8   7   5       15.81       21.52     11.96 o
  -7   7   5       69.30       53.83     14.78 o
  -6   7   5       53.70       62.62     15.97 o
  -5   7   5       99.33       92.46     17.51 o
  -4   7   5       99.78       85.27     23.37 o
  -3   7   5      153.11      165.27     28.26 o
  -2   7   5      313.93      332.81     40.24 o
  -1   7   5      243.45      217.22     32.90 o
   0   7   5      198.69      154.20     26.97 o
   1   7   5      135.04      143.22     42.57 o
   2   7   5        4.54       10.72     12.05 o
   3   7   5       34.12       16.89     12.16 o
   4   7   5        5.28       -7.97     11.79 o
   5   7   5        9.94       14.17     31.42 o
   6   7   5       36.31       39.91     19.02 o
   7   7   5       66.01      101.82     25.50 o
   8   7   5       36.88       22.13     33.59 o
 -11   8   5       39.07       15.91     22.00 o
 -10   8   5       25.44       35.41     14.87 o
  -9   8   5        2.59       -8.96     11.98 o
  -8   8   5        0.00       10.57     13.79 o
  -7   8   5       15.05       28.33     12.99 o
  -6   8   5       10.34        2.61     10.29 o
  -5   8   5       17.12       12.00     14.98 o
  -4   8   5        0.46        2.53     17.79 o
  -3   8   5        4.97        9.89     31.03 o
  -2   8   5        7.06       41.36     16.90 o
  -1   8   5        0.40       30.18     20.98 o
   0   8   5       24.52       24.44     16.58 o
   1   8   5       72.30       60.51     20.07 o
   2   8   5        6.62       29.74     17.04 o
   3   8   5        8.43       21.58     14.83 o
   4   8   5       20.53        6.65     15.38 o
   5   8   5       29.00       29.25     18.79 o
   6   8   5       59.53       50.07     23.70 o
  -8   9   5        5.38       -0.64     12.43 o
  -7   9   5       32.26       36.74     33.14 o
  -6   9   5       67.99       60.93     21.73 o
  -5   9   5        9.90        2.90     15.49 o
  -4   9   5        4.12        1.38     16.98 o
  -3   9   5       56.37       78.07     23.38 o
  -2   9   5       94.22      118.87     28.72 o
  -1   9   5        3.10       -2.13     15.18 o
   0   9   5       42.73       25.06     17.04 o
   1   9   5        8.26        4.59     16.87 o
   2   9   5       18.67       -8.25     27.78 o
   3   9   5       85.95       45.04     22.01 o
   4   9   5       25.84       32.84     21.16 o
  -3  10   5      279.21      320.44     44.43 o
  -2  10   5       80.94       92.91     28.30 o
 -16   0   6       55.24       77.03     30.93 o
 -15   0   6       41.89       54.42     28.64 o
 -14   0   6       78.66       82.86     26.86 o
 -13   0   6       26.20       29.38     20.66 o
 -12   0   6       37.26       43.87     22.58 o
 -11   0   6        2.01       15.26     14.89 o
 -10   0   6       97.64      132.56     33.26 o
  -9   0   6      602.56      547.69     50.38 o
  -8   0   6        3.75        1.79     14.29 o
  -7   0   6      399.97      461.38     59.09 o
  -6   0   6     1542.76     1741.96     59.49 o
  -4   0   6      190.39      192.34     31.51 o
  -2   0   6      448.40      465.96     26.92 o
  -1   0   6       61.22       53.63     12.66 o
   0   0   6      160.74      160.25     16.17 o
   1   0   6       56.23       58.99     13.54 o
   2   0   6      752.92      887.05     32.18 o
   3   0   6        0.02        1.88      9.08 o
   4   0   6        3.59        8.11     10.29 o
   5   0   6       43.96       49.20     18.70 o
   6   0   6      135.48      147.32     33.49 o
   7   0   6      410.56      540.85     67.29 o
   8   0   6       18.99       20.76     19.61 o
   9   0   6      437.36      432.99     63.62 o
  10   0   6      149.96      140.28     37.60 o
  11   0   6      311.61      321.59     58.23 o
 -16   1   6       21.67      -16.85     22.21 o
 -15   1   6        4.50        3.38     15.60 o
 -14   1   6       87.37       81.18     21.07 o
 -13   1   6        6.82        2.67     13.73 o
 -12   1   6      981.61     1050.06     59.06 o
 -11   1   6        1.22       -2.94     11.00 o
 -10   1   6       48.29       75.64     18.82 o
  -9   1   6      160.83      148.29     20.02 o
  -8   1   6      182.32      209.98     22.78 o
  -7   1   6       32.94       32.61     12.21 o
  -6   1   6       76.55       63.21     15.04 o
  -5   1   6       41.47       37.78     11.56 o
  -4   1   6      757.18      848.74     31.70 o
  -3   1   6      260.53      235.67     41.77 o
  -2   1   6       34.79       38.49      7.07 o
  -1   1   6      108.57      113.47     10.25 o
   0   1   6      358.82      354.55     17.26 o
   1   1   6      562.24      561.96     18.05 o
   2   1   6      441.05      453.28     29.02 o
   3   1   6        2.46       -1.35      5.69 o
   4   1   6        0.97       -2.69      6.62 o
   5   1   6       19.60       45.46     13.80 o
   6   1   6       86.16       81.97     14.85 o
   7   1   6       62.73       61.09     14.41 o
   8   1   6       60.97       45.64     14.39 o
   9   1   6      104.30      155.00     36.09 o
  10   1   6       17.08       34.68     14.91 o
  11   1   6        0.07       -9.06     13.76 o
 -16   2   6        2.21       21.52     33.59 o
 -15   2   6        0.00        2.68     15.26 o
 -14   2   6       23.22       10.42     14.27 o
 -13   2   6      161.22      107.93     45.83 o
 -12   2   6       19.21       27.36     14.32 o
 -11   2   6      106.62       94.57     22.02 o
 -10   2   6       29.10       25.27     11.86 o
  -9   2   6       96.16      105.91     18.14 o
  -8   2   6       42.82       38.08     14.62 o
  -7   2   6       20.90       20.44     12.22 o
  -6   2   6       42.43       30.66     13.09 o
  -5   2   6      652.39      680.97     29.28 o
  -4   2   6      402.16      379.91     25.15 o
  -3   2   6       82.65       75.95      9.53 o
  -2   2   6       76.20       82.88     13.65 o
  -1   2   6       11.64        2.83      5.70 o
   0   2   6       15.30       12.58      7.83 o
   1   2   6       21.34       28.20     11.79 o
   2   2   6       19.98       19.06      8.14 o
   3   2   6        0.09        0.19      6.58 o
   4   2   6      312.52      353.90     24.67 o
   5   2   6       22.05       22.68      8.77 o
   6   2   6       84.07       85.14     15.99 o
   7   2   6      270.59      300.27     30.12 o
   8   2   6      749.34      789.90     47.87 o
   9   2   6        2.15       10.39     12.28 o
  10   2   6       27.09       28.94     16.04 o
 -16   3   6        2.37      -17.10     17.10 o
 -15   3   6        0.74        0.87     14.71 o
 -14   3   6        3.73       -5.70     14.61 o
 -13   3   6      187.98      167.26     28.18 o
 -12   3   6        0.39       -2.81     10.75 o
 -11   3   6      172.79      200.04     25.81 o
 -10   3   6      244.99      266.21     27.29 o
  -9   3   6        3.22       11.98      8.30 o
  -8   3   6       69.68       80.53     22.80 o
  -7   3   6       32.46       36.92     10.50 o
  -6   3   6       27.29       33.70      9.97 o
  -5   3   6      301.89      329.90     18.14 o
  -4   3   6       28.29       38.51     11.01 o
  -3   3   6       49.59       49.92     11.90 o
  -2   3   6       49.09       28.37     10.44 o
  -1   3   6        3.05        2.47      7.00 o
   0   3   6       45.12       58.44     12.37 o
   1   3   6      269.78      257.09     23.69 o
   2   3   6        0.04        2.94      8.52 o
   3   3   6      259.08      225.33     20.37 o
   4   3   6        0.12        3.08      7.90 o
   5   3   6       10.88       26.87      8.71 o
   6   3   6      175.95      176.93     25.90 o
   7   3   6       27.22       30.07     12.63 o
   8   3   6        8.85       18.48     12.29 o
   9   3   6        0.00       -4.99     12.48 o
  10   3   6        0.42       -0.08     12.77 o
 -15   4   6        1.68       16.83     18.75 o
 -14   4   6        3.17        1.09     15.58 o
 -13   4   6       24.35       32.27     12.52 o
 -12   4   6       50.14       50.72     11.67 o
 -11   4   6        0.91       -5.75      8.27 o
 -10   4   6      789.24      864.98     39.64 o
  -9   4   6      247.90      270.01     33.97 o
  -8   4   6       14.13       13.05     13.78 o
  -7   4   6      423.63      453.76     30.83 o
  -6   4   6      358.60      364.06     38.76 o
  -5   4   6        0.05        8.82      9.51 o
  -4   4   6       79.87       80.88     17.29 o
  -3   4   6      142.12      195.55     19.94 o
  -2   4   6       72.28       91.58     18.77 o
  -1   4   6      107.16       95.65     15.36 o
   0   4   6      146.57      145.57     21.08 o
   1   4   6      101.27       95.12     16.77 o
   2   4   6       21.44       23.18     12.47 o
   3   4   6      739.56      736.57     32.49 o
   4   4   6        1.81       -4.97      7.24 o
   5   4   6       13.72       -5.33      7.57 o
   6   4   6      401.71      422.33     30.26 o
   7   4   6      108.61       78.45     14.21 o
   8   4   6        7.06       -2.57     11.28 o
   9   4   6       37.70       48.38     18.16 o
  10   4   6        4.32        9.13     23.04 o
 -14   5   6        0.49       15.53     11.88 o
 -13   5   6       59.03       24.48     13.86 o
 -12   5   6      161.85      126.14     17.26 o
 -11   5   6       13.41       15.63      9.36 o
 -10   5   6      136.16      137.43     20.57 o
  -9   5   6      145.80      113.86     23.56 o
  -8   5   6       10.24       -9.31     13.21 o
  -7   5   6       20.30       17.96     34.57 o
  -6   5   6      452.59      541.11     47.84 o
  -5   5   6      134.98      175.56     34.30 o
  -4   5   6      179.63      159.79     26.28 o
  -3   5   6       65.19       66.17     19.06 o
  -2   5   6      103.19      143.90     25.66 o
  -1   5   6      229.31      203.01     21.98 o
   0   5   6      769.41      738.37     37.62 o
   1   5   6     1057.47     1098.39     43.44 o
   2   5   6       14.62       30.48     10.69 o
   3   5   6      770.94      769.46     39.30 o
   4   5   6        2.44        4.45      8.57 o
   5   5   6      115.16      149.38     18.75 o
   6   5   6      324.85      337.81     28.33 o
   7   5   6        0.45        8.41     10.47 o
   8   5   6        4.28       -0.18     10.10 o
   9   5   6       24.25       20.33     18.50 o
 -13   6   6       38.21       10.75     13.41 o
 -12   6   6       60.82       30.75     13.54 o
 -11   6   6      234.67      205.82     43.50 o
 -10   6   6      198.43      202.79     63.21 o
  -9   6   6      127.87       95.57     23.47 o
  -8   6   6      479.31      384.96     43.56 o
  -7   6   6       85.04       66.38     20.30 o
  -6   6   6        3.35        5.91     12.02 o
  -5   6   6        9.12       23.44     14.04 o
  -4   6   6       27.65       21.26     15.12 o
  -3   6   6        4.86       21.39     15.42 o
  -2   6   6        0.00        1.09     10.91 o
  -1   6   6      118.63      185.15     29.45 o
   0   6   6       37.69       40.94     15.08 o
   1   6   6        5.96       17.58     11.59 o
   2   6   6       58.83       65.01     24.65 o
   3   6   6        5.46        4.10     11.83 o
   4   6   6       97.92       78.58     14.67 o
   5   6   6       35.93       33.59     11.41 o
   6   6   6        6.03        1.92      9.85 o
   7   6   6        5.54       21.52     14.43 o
   8   6   6        1.25      -12.22     14.80 o
 -12   7   6        0.25        2.60     11.46 o
 -11   7   6        9.97        4.74     11.92 o
 -10   7   6        0.58        4.78     13.72 o
  -9   7   6        2.48       -3.64     10.21 o
  -8   7   6        1.64       -5.49     10.54 o
  -7   7   6       13.47        8.87     11.17 o
  -6   7   6        0.00       13.34     21.45 o
  -5   7   6      343.94      295.67     40.52 o
  -4   7   6      220.84      177.01     31.35 o
  -3   7   6       57.32       49.07     21.16 o
  -2   7   6       48.50       40.61     26.79 o
  -1   7   6      365.80      352.27     50.49 o
   0   7   6       67.54       53.96     28.29 o
   1   7   6       15.55       -5.10     12.99 o
   2   7   6        7.40       23.94     14.63 o
   3   7   6        0.04        3.61     18.82 o
   4   7   6        5.16       28.82     11.01 o
   5   7   6       33.07       21.42     15.21 o
   6   7   6       32.49       21.40     22.34 o
 -10   8   6       46.58       19.81     17.01 o
  -9   8   6      339.75      363.56     35.78 o
  -8   8   6       44.20       37.79     13.74 o
  -7   8   6       34.92       56.76     33.61 o
  -6   8   6        0.79       11.59     15.05 o
  -5   8   6        0.39      -10.08     12.63 o
  -4   8   6       30.05       15.12     16.32 o
  -3   8   6        1.36       -7.03     20.03 o
  -2   8   6      116.74      110.19     63.67 o
  -1   8   6       14.11       26.76     16.73 o
   0   8   6       53.85       46.04     18.46 o
   1   8   6        1.90       -8.76     14.02 o
   2   8   6       17.77       13.97     26.86 o
   3   8   6        0.61       30.61     21.65 o
   4   8   6        6.23       13.37     41.55 o
  -7   9   6       84.84       71.44     24.83 o
  -6   9   6       39.90       29.38     19.74 o
  -5   9   6        2.51       -3.24     18.84 o
  -4   9   6      113.08      106.17     50.48 o
  -3   9   6      216.73      264.58     39.39 o
  -2   9   6      256.17      249.44     40.24 o
  -1   9   6        7.78       12.88     17.41 o
   0   9   6        0.25       10.28     40.40 o
   1   9   6       16.89       -9.46     16.17 o
 -16   1   7       66.31       49.67     46.80 o
 -15   1   7       50.98       64.27     38.50 o
 -14   1   7        0.96        1.30     13.51 o
 -13   1   7       98.95      150.32     36.66 o
 -12   1   7      244.14      251.09     34.33 o
 -11   1   7      168.04      209.12     30.46 o
 -10   1   7      451.76      477.73     43.13 o
  -9   1   7      213.54      183.74     23.21 o
  -8   1   7       40.13       49.06     13.29 o
  -7   1   7      189.77      207.99     33.06 o
  -6   1   7      124.65      148.01     22.21 o
  -5   1   7       45.50       64.36     11.99 o
  -4   1   7        1.98        6.84      6.85 o
  -3   1   7       10.41        9.30      6.74 o
  -2   1   7      102.60      113.11     12.95 o
  -1   1   7       40.07       18.94      7.26 o
   0   1   7      160.70      149.70     18.38 o
   1   1   7      207.63      210.78     32.59 o
   2   1   7      358.35      367.32     27.55 o
   3   1   7      220.33      254.46     32.89 o
   4   1   7      143.59      133.93     24.77 o
   5   1   7        1.97       -2.66     12.60 o
   6   1   7       53.70       84.86     41.48 o
   7   1   7       29.20       41.91     15.72 o
   8   1   7        0.35        0.94     11.63 o
   9   1   7        8.79        9.50     14.83 o
 -16   2   7        1.23       20.61     19.17 o
 -15   2   7        4.24      -15.49     15.49 o
 -14   2   7       32.07       54.65     26.74 o
 -13   2   7       22.94       15.38     27.66 o
 -12   2   7        7.76       15.52     13.00 o
 -11   2   7      219.87      236.44     27.71 o
 -10   2   7        0.30        9.81     10.04 o
  -9   2   7      345.76      365.32     33.99 o
  -8   2   7      413.47      364.19     46.00 o
  -7   2   7       35.15       38.51     10.87 o
  -6   2   7        2.33       -1.06      7.29 o
  -5   2   7       50.17       84.75     49.82 o
  -4   2   7       36.53       37.32     10.58 o
  -3   2   7      125.54      117.37     17.27 o
  -2   2   7        3.80       12.33      6.74 o
  -1   2   7      596.34      718.52     52.53 o
   0   2   7       16.77       20.65     21.10 o
   1   2   7      446.38      419.61     26.31 o
   2   2   7      125.92      134.77     16.41 o
   3   2   7      124.39      138.38     18.54 o
   4   2   7       37.08       34.19     16.54 o
   5   2   7       14.35       -0.62      9.71 o
   6   2   7        4.23        8.73     11.18 o
   7   2   7       66.76       65.27     18.97 o
   8   2   7        8.35       25.54     15.70 o
   9   2   7       12.60       23.34     16.87 o
 -15   3   7        3.12       13.46     18.06 o
 -14   3   7       23.97        4.37     18.38 o
 -13   3   7        1.81       -3.48     15.84 o
 -12   3   7      233.73      163.38     23.81 o
 -11   3   7     1059.37     1136.16     62.39 o
 -10   3   7        0.06       -2.85      8.07 o
  -9   3   7      177.13      128.88     21.62 o
  -8   3   7       33.04       18.80     20.30 o
  -7   3   7        6.63       17.63     10.54 o
  -6   3   7        5.15       14.88     10.95 o
  -5   3   7       99.74       91.86     14.94 o
  -4   3   7       57.17       43.53     10.98 o
  -3   3   7      306.02      293.73     28.30 o
  -2   3   7       18.23       24.34     10.22 o
  -1   3   7      320.92      338.83     27.63 o
   0   3   7       36.48       30.17     10.67 o
   1   3   7      729.01      743.48     35.30 o
   2   3   7      278.26      246.51     21.36 o
   3   3   7      148.85      131.54     17.03 o
   4   3   7       19.25       20.49      9.40 o
   5   3   7       12.54       12.31     10.96 o
   6   3   7      121.11       95.92     19.42 o
   7   3   7      201.49      187.48     26.81 o
   8   3   7        3.06        1.49     12.48 o
   9   3   7       96.11       83.34     24.54 o
 -14   4   7        2.36        2.25     11.76 o
 -13   4   7        0.47       -9.38      9.38 o
 -12   4   7       30.72       35.79     11.73 o
 -11   4   7      140.93      108.60     16.15 o
 -10   4   7      134.60       87.78     27.33 o
  -9   4   7       50.90       61.41     16.34 o
  -8   4   7        0.83        9.22     10.62 o
  -7   4   7      489.27      416.18    113.79 o
  -6   4   7      264.55      281.84     59.27 o
  -5   4   7      224.51      242.06     33.20 o
  -4   4   7      394.59      440.73     44.04 o
  -3   4   7        0.14        1.16      7.98 o
  -2   4   7      104.73      104.77     16.53 o
  -1   4   7      104.06      109.39     16.24 o
   0   4   7      705.54      713.76     36.11 o
   1   4   7       49.27       49.90     13.47 o
   2   4   7      110.37       88.80     15.44 o
   3   4   7        0.01       -8.58      8.58 o
   4   4   7       49.41       44.48     13.77 o
   5   4   7        0.04        4.74      9.21 o
   6   4   7       71.25      105.25     16.85 o
   7   4   7        6.87       10.85     13.24 o
   8   4   7       64.37       72.60     19.62 o
 -14   5   7        3.68       -4.98     13.50 o
 -13   5   7        1.92        7.41     11.40 o
 -12   5   7       19.48       14.85     11.80 o
 -11   5   7       37.35       21.32     15.70 o
 -10   5   7      266.57      335.38     53.85 o
  -9   5   7        7.21       27.55     15.15 o
  -8   5   7        6.78        3.43     10.73 o
  -7   5   7      160.66      199.41     32.71 o
  -6   5   7      178.00      163.32     35.01 o
  -5   5   7       16.47        8.20     12.38 o
  -4   5   7       43.21       42.89     16.76 o
  -3   5   7        0.02        6.19     10.54 o
  -2   5   7       23.54       18.00     13.54 o
  -1   5   7       11.56       -0.43      8.44 o
   0   5   7       22.96       18.37     10.20 o
   1   5   7        2.79       14.64     11.89 o
   2   5   7       82.42       92.81     18.47 o
   3   5   7       89.09       94.62     14.53 o
   4   5   7       43.81       12.71      9.94 o
   5   5   7        0.19        8.14     10.03 o
   6   5   7        1.89       12.04     10.34 o
   7   5   7       28.15       39.87     15.40 o
 -12   6   7        0.01       -1.32     10.84 o
 -11   6   7       26.96       29.38     20.02 o
 -10   6   7       63.40       97.19     25.02 o
  -9   6   7       16.60        2.29     14.96 o
  -8   6   7       63.59       52.58     17.24 o
  -7   6   7       49.82       61.53     20.28 o
  -6   6   7      247.20      336.17     43.32 o
  -5   6   7        3.65       -4.62     11.67 o
  -4   6   7        0.04      -11.65     11.65 o
  -3   6   7       15.00       10.51     12.02 o
  -2   6   7       63.23       73.11     55.36 o
  -1   6   7        0.90       10.89     12.91 o
   0   6   7       31.92       19.25     14.16 o
   1   6   7        0.63        3.22      9.74 o
   2   6   7      108.22      101.19     18.36 o
   3   6   7       57.48       68.53     13.99 o
   4   6   7       24.95       30.51     10.68 o
   5   6   7        3.15      -10.07     10.07 o
   6   6   7        8.10       -1.63     19.63 o
 -11   7   7        0.73      -14.76     14.76 o
 -10   7   7       40.51       28.27     19.75 o
  -9   7   7        1.20       13.19     14.50 o
  -8   7   7       14.84       21.58     37.84 o
  -7   7   7        9.49       17.77     19.13 o
  -6   7   7       60.75       71.92     26.59 o
  -5   7   7       16.48       70.12     19.80 o
  -4   7   7       67.72       64.93     37.45 o
  -3   7   7      130.71      132.95     28.30 o
  -2   7   7       49.24       16.06     19.96 o
  -1   7   7      260.87      278.56     39.12 o
   0   7   7       42.61       42.70     18.72 o
   1   7   7      110.61       93.53     44.63 o
   2   7   7       13.12       28.66     17.42 o
   3   7   7       17.34       14.24     38.19 o
   4   7   7       48.98       33.70     11.96 o
  -8   8   7       36.43       87.00     26.53 o
  -7   8   7        0.72        1.41     16.47 o
  -6   8   7        4.29       -7.06     22.54 o
  -5   8   7       22.39       42.34     21.68 o
  -4   8   7        0.97       -3.70     15.39 o
  -3   8   7        6.62       24.80     20.06 o
  -2   8   7        3.23        3.50     15.49 o
  -1   8   7       21.52       38.28     20.99 o
   0   8   7        8.40       19.89     17.80 o
   1   8   7       20.64       -4.25     26.00 o
   2   8   7       18.85       18.41     20.30 o
 -15   0   8        1.99       24.29     27.13 o
 -14   0   8        0.72        0.30     19.44 o
 -13   0   8       18.76       97.58     31.81 o
 -12   0   8       15.41       66.11     28.17 o
 -11   0   8       14.95       27.33     21.46 o
 -10   0   8       50.13      110.35     31.40 o
  -9   0   8       84.40       93.98     28.61 o
  -8   0   8      248.74      199.65     28.68 o
  -7   0   8      158.01      215.35     37.71 o
  -6   0   8       86.58       75.18     23.65 o
  -5   0   8        0.29        2.51      8.32 o
  -4   0   8        0.00        9.74     10.76 o
  -3   0   8       51.94       70.62     22.00 o
  -2   0   8      310.46      313.66     31.84 o
  -1   0   8        0.97        4.72     14.02 o
   0   0   8      541.16      657.27     72.41 o
   1   0   8        0.58       10.01     17.35 o
   2   0   8      219.81      213.83     46.60 o
   3   0   8      931.66     1097.24     86.06 o
   4   0   8       38.91       70.32     28.24 o
   5   0   8        3.90       32.38     18.87 o
   6   0   8       83.93       65.51     30.12 o
   7   0   8        0.38        7.14     20.69 o
 -15   1   8       15.32       15.12     18.84 o
 -14   1   8       57.46       90.04     22.89 o
 -13   1   8       12.90      -10.67     15.35 o
 -12   1   8        1.62      -11.67     21.38 o
 -11   1   8       10.50       23.33     14.27 o
 -10   1   8      298.49      313.58     30.60 o
  -9   1   8      377.70      373.67     31.23 o
  -8   1   8      640.52      592.79     89.05 o
  -7   1   8       97.59       76.67     16.90 o
  -6   1   8       52.71       51.01     15.46 o
  -5   1   8      324.05      351.16     33.69 o
  -4   1   8      312.86      308.60     25.32 o
  -3   1   8       42.62       51.78     10.52 o
  -2   1   8        7.61        6.43      8.46 o
  -1   1   8       91.52       86.85     20.03 o
   0   1   8      112.07      100.43     16.65 o
   1   1   8      166.51      152.86     39.71 o
   2   1   8      101.05       89.86     29.00 o
   3   1   8       77.86       54.19     18.18 o
   4   1   8      216.74      208.95     33.34 o
   5   1   8       41.47       35.06     15.51 o
   6   1   8       10.88       -7.58     13.66 o
   7   1   8       57.04       53.98     19.25 o
   8   1   8       55.63       18.35     17.69 o
 -15   2   8        1.68      -16.93     16.93 o
 -14   2   8        0.46      -16.54     22.32 o
 -13   2   8       18.40       45.38     17.00 o
 -12   2   8      106.66       98.54     25.04 o
 -11   2   8       48.77       14.73     13.56 o
 -10   2   8        4.14        8.68     12.15 o
  -9   2   8       19.37       25.91      8.94 o
  -8   2   8      166.98      159.67     25.97 o
  -7   2   8        0.31       31.28     13.54 o
  -6   2   8      444.71      453.77     53.34 o
  -5   2   8      553.90      558.63     32.78 o
  -4   2   8      140.63      155.18     20.21 o
  -3   2   8      322.60      335.68     28.31 o
  -2   2   8        9.99       32.03     10.68 o
  -1   2   8       45.59       56.12     12.26 o
   0   2   8       34.18       21.16     10.91 o
   1   2   8      309.18      306.10     24.36 o
   2   2   8       36.96       31.40     12.93 o
   3   2   8       27.06       25.62     23.92 o
   4   2   8       33.12       30.23     15.00 o
   5   2   8       90.75       86.29     21.34 o
   6   2   8        0.35        6.92     14.59 o
   7   2   8      418.61      427.45     49.83 o
 -14   3   8        9.52       -5.53     15.43 o
 -13   3   8        2.93       13.09     20.00 o
 -12   3   8       12.22        9.82     10.28 o
 -11   3   8        9.54       10.22      9.83 o
 -10   3   8       20.49       21.53      9.89 o
  -9   3   8        0.17        9.66      9.61 o
  -8   3   8        0.79        7.49     13.65 o
  -7   3   8      107.91       92.28     20.50 o
  -6   3   8      315.08      340.55     67.32 o
  -5   3   8      483.82      493.67     33.12 o
  -4   3   8        3.78       23.39     25.48 o
  -3   3   8      219.33      225.25     21.48 o
  -2   3   8       24.54       24.69     10.53 o
  -1   3   8        2.40       -7.86      7.86 o
   0   3   8       31.48       30.12     12.30 o
   1   3   8       58.63       46.01     11.67 o
   2   3   8      176.38      186.03     21.31 o
   3   3   8       67.05       82.15     18.26 o
   4   3   8       48.89       63.66     16.90 o
   5   3   8       62.71       37.18     15.44 o
   6   3   8       11.20        2.38     14.13 o
   7   3   8       43.42       85.21     23.74 o
 -14   4   8       16.62        2.99     14.64 o
 -13   4   8       43.38       20.96     15.18 o
 -12   4   8       80.08       60.69     16.04 o
 -11   4   8       41.58       28.13     11.00 o
 -10   4   8      240.42      198.50     39.69 o
  -9   4   8      171.87      159.52     28.72 o
  -8   4   8        0.02        4.41     12.84 o
  -7   4   8       97.91       92.29     21.11 o
  -6   4   8       45.56       59.54     32.82 o
  -5   4   8      192.56      125.76     30.70 o
  -4   4   8       57.10       58.12     16.33 o
  -3   4   8        0.04        4.62      8.95 o
  -2   4   8        1.85       -0.45      8.40 o
  -1   4   8       25.16       19.23     10.39 o
   0   4   8        0.03        5.52      8.86 o
   1   4   8       79.58       93.13     17.55 o
   2   4   8       83.96       89.95     15.34 o
   3   4   8       70.31       78.75     14.21 o
   4   4   8        5.69       -9.10      9.10 o
   5   4   8       36.92       25.86     34.26 o
   6   4   8        2.42       16.73     14.51 o
 -13   5   8       10.72       11.73     13.01 o
 -12   5   8        3.74       -1.27     10.99 o
 -11   5   8       28.02       29.65     21.03 o
 -10   5   8      106.91      112.80     25.85 o
  -9   5   8       63.48       68.60     21.17 o
  -8   5   8       29.63       34.25     26.97 o
  -7   5   8        3.09       14.69     17.47 o
  -6   5   8       57.07       63.17     17.46 o
  -5   5   8       12.84       18.73     14.36 o
  -4   5   8      331.42      363.94     61.73 o
  -3   5   8       13.38       17.65     13.85 o
  -2   5   8      234.35      245.47     35.54 o
  -1   5   8      121.06      105.27     23.58 o
   0   5   8      659.24      693.52     42.86 o
   1   5   8        5.34        5.63     10.83 o
   2   5   8      271.63      252.92     32.25 o
   3   5   8       11.01       11.93      9.83 o
   4   5   8       20.31       35.54     12.60 o
   5   5   8        5.43        2.92     12.30 o
 -11   6   8       41.78       38.33     21.43 o
 -10   6   8       71.03       71.68     26.07 o
  -9   6   8      302.89      325.94     44.39 o
  -8   6   8      266.30      307.17     41.98 o
  -7   6   8        0.77       27.99     16.73 o
  -6   6   8        0.27      -11.40     13.04 o
  -5   6   8       66.58       69.86     21.60 o
  -4   6   8        2.87        8.25     12.85 o
  -3   6   8       71.82       71.07     20.84 o
  -2   6   8        6.49       -1.59     13.70 o
  -1   6   8        5.20       21.98     16.56 o
   0   6   8        4.62       31.93     14.09 o
   1   6   8       13.30       18.97     15.30 o
   2   6   8        1.18        2.09     16.80 o
   3   6   8       76.64       77.31     16.08 o
   4   6   8      116.88      157.75     20.63 o
  -9   7   8       34.84       25.11     40.54 o
  -8   7   8        9.91        4.28     39.91 o
  -7   7   8        6.92        0.15     17.97 o
  -6   7   8       32.78       13.82     26.18 o
  -5   7   8       67.56       68.17     22.44 o
  -4   7   8       30.38       15.11     16.60 o
  -3   7   8        0.92      -10.68     13.81 o
  -2   7   8       75.63       66.11     21.34 o
  -1   7   8       31.44       10.59     17.18 o
   0   7   8       29.69       15.69     18.46 o
   1   7   8      188.30      186.68     33.59 o
   2   7   8      134.87      149.02     32.33 o
  -5   8   8       91.87       -1.40     20.02 o
  -4   8   8       10.62       22.43     20.28 o
  -3   8   8        2.08      -15.78     15.78 o
  -2   8   8        0.52       -9.82     17.44 o
 -14   1   9       23.66       40.14     21.37 o
 -13   1   9       54.73       56.62     21.20 o
 -12   1   9        4.43      -12.76     13.13 o
 -11   1   9      108.63       97.01     33.71 o
 -10   1   9       15.34       10.47     11.66 o
  -9   1   9       93.68      154.21     36.68 o
  -8   1   9        0.18        0.04      9.49 o
  -7   1   9        7.39        7.28     14.62 o
  -6   1   9        6.80       21.96     11.39 o
  -5   1   9       24.32       14.14      8.99 o
  -4   1   9       20.54       39.68     12.00 o
  -3   1   9        4.07       26.81     12.87 o
  -2   1   9        0.43       20.82     11.26 o
  -1   1   9       11.65        5.80     12.35 o
   0   1   9      129.11      114.10     36.02 o
   1   1   9      366.83      378.15     45.30 o
   2   1   9      214.86      190.04     32.46 o
   3   1   9      103.67      109.84     26.89 o
   4   1   9       26.42       11.74     14.93 o
   5   1   9       41.77       -7.59     15.30 o
   6   1   9       46.43       35.84     38.70 o
 -14   2   9        0.03       -6.94     16.89 o
 -13   2   9       38.70       79.05     32.82 o
 -12   2   9       42.53        7.48     21.50 o
 -11   2   9        7.18       -9.31      9.31 o
 -10   2   9       63.69       51.24     14.69 o
  -9   2   9       11.16       16.30     10.45 o
  -8   2   9      105.74      101.18     21.88 o
  -7   2   9       24.59       21.53     13.06 o
  -6   2   9      143.48      142.56     19.61 o
  -5   2   9        7.30        0.58     10.97 o
  -4   2   9      292.13      278.27     27.07 o
  -3   2   9       15.13       12.04     18.70 o
  -2   2   9      127.78      152.10     32.37 o
  -1   2   9       34.88       64.99     17.77 o
   0   2   9       41.67       49.95     22.71 o
   1   2   9        3.41        6.03     12.25 o
   2   2   9       45.85       39.92     19.83 o
   3   2   9       13.41       43.59     16.27 o
   4   2   9       96.20      107.49     26.27 o
   5   2   9       13.99       29.64     17.73 o
 -13   3   9        1.70      -10.82     10.82 o
 -12   3   9       38.97       41.36     15.61 o
 -11   3   9        3.11       13.47     14.57 o
 -10   3   9       38.40       37.68     11.89 o
  -9   3   9       38.33       37.76     31.89 o
  -8   3   9        0.33       16.74     12.42 o
  -7   3   9      197.34      220.00     33.34 o
  -6   3   9       11.92       21.59     32.90 o
  -5   3   9       37.75       17.93     13.61 o
  -4   3   9      164.47      141.92     51.03 o
  -3   3   9        0.23       -8.70      8.70 o
  -2   3   9       20.76       16.27     16.64 o
  -1   3   9       67.96       71.68     16.64 o
   0   3   9       45.89       48.85     12.53 o
   1   3   9       77.29       70.81     16.92 o
   2   3   9       88.61      109.79     24.24 o
   3   3   9       90.61       91.15     30.26 o
   4   3   9      127.54      103.71     27.21 o
   5   3   9        6.26      -10.51     16.31 o
 -12   4   9       34.25       32.05     13.88 o
 -11   4   9       69.34       34.15     12.72 o
 -10   4   9       69.66       56.10     21.18 o
  -9   4   9       49.59       69.67     20.09 o
  -8   4   9      408.66      303.63     51.30 o
  -7   4   9      630.38      761.39     59.16 o
  -6   4   9        4.18       14.72     14.98 o
  -5   4   9      256.12      268.45     37.66 o
  -4   4   9       41.08       48.77     20.12 o
  -3   4   9        0.42        8.06     14.41 o
  -2   4   9      102.08       99.30     18.80 o
  -1   4   9       28.88       29.88     20.40 o
   0   4   9        9.13       13.01     11.24 o
   1   4   9       36.85       41.07     12.89 o
   2   4   9       10.48       22.60     11.16 o
   3   4   9       23.84       -1.11     12.07 o
   4   4   9        0.16      -10.82     14.89 o
 -11   5   9       33.11      -18.97     18.97 o
 -10   5   9       66.86      107.66     41.09 o
  -9   5   9        6.73       19.43     15.64 o
  -8   5   9       19.35       15.36     15.18 o
  -7   5   9       91.58      125.35     26.16 o
  -6   5   9        9.11       33.61     15.72 o
  -5   5   9        0.21       -3.72     12.86 o
  -4   5   9        0.00       -0.66     21.87 o
  -3   5   9        1.53      -16.57     24.78 o
  -2   5   9       12.83       22.44     14.76 o
  -1   5   9        9.27        2.67     14.21 o
   0   5   9        0.94       -1.44     14.82 o
   1   5   9        4.72        2.14     12.19 o
   2   5   9       87.96      113.67     18.07 o
   3   5   9       46.01       37.88     14.38 o
  -9   6   9       81.52       87.24     25.68 o
  -8   6   9       71.45      128.34     28.88 o
  -7   6   9        9.22       24.88     21.94 o
  -6   6   9       33.16       31.20     18.77 o
  -5   6   9      107.01       88.66     26.16 o
  -4   6   9        4.27       10.07     15.21 o
  -3   6   9        0.01       17.80     16.51 o
  -2   6   9        0.84        6.39     32.57 o
  -1   6   9       27.52        1.28     34.98 o
   0   6   9       81.26       46.68     19.49 o
   1   6   9        1.48       11.69     16.35 o
  -5   7   9        0.16        5.26     20.82 o
  -4   7   9        9.92       40.39     20.56 o
  -3   7   9       31.28       87.93     31.12 o
 -13   0  10       14.35       17.83     28.78 o
 -12   0  10       33.50       42.46     24.33 o
  -8   0  10       61.17       62.37     20.42 o
  -7   0  10        3.85       20.89     17.18 o
  -6   0  10       62.74       61.90     22.37 o
  -5   0  10      360.87      323.21     50.31 o
  -3   0  10      711.15      746.03     84.11 o
  -2   0  10      111.89      136.44     37.30 o
  -1   0  10      322.87      499.81     75.21 o
   0   0  10       54.72       19.75     24.56 o
   1   0  10       65.15      159.35     46.94 o
   2   0  10      153.63       98.59     38.14 o
   3   0  10      136.90      149.21     46.16 o
 -12   1  10        5.79        1.85     20.99 o
 -11   1  10        0.27      -16.04     19.11 o
 -10   1  10       18.65        5.54     10.91 o
  -9   1  10      155.71      175.35     26.04 o
  -8   1  10       56.16       43.70     21.33 o
  -7   1  10      142.25      137.31     23.28 o
  -6   1  10       46.71       67.16     26.62 o
  -5   1  10      445.73      450.67     43.04 o
  -4   1  10      181.05      246.80     66.31 o
  -3   1  10        0.59        4.68     20.82 o
  -2   1  10       25.78       10.46     35.63 o
  -1   1  10       40.86       46.16     19.60 o
   0   1  10       34.78       33.32     18.76 o
   1   1  10        8.74        0.14     31.59 o
   2   1  10       28.39       30.27     20.55 o
   3   1  10       65.25       87.29     27.95 o
 -12   2  10        1.53       -8.09     11.33 o
 -11   2  10       12.31        6.79     29.45 o
 -10   2  10        0.15       -1.72     10.30 o
  -9   2  10        9.04       42.25     12.66 o
  -8   2  10        1.36       -6.77     15.57 o
  -7   2  10       92.93       75.32     21.67 o
  -6   2  10      216.08      144.15     21.73 o
  -5   2  10        8.55        2.77     12.14 o
  -4   2  10      332.19      389.66     40.50 o
  -3   2  10        8.56        6.93     14.09 o
  -2   2  10        8.29       12.77     20.52 o
  -1   2  10       13.88       27.36     36.68 o
   0   2  10       76.80       76.56     23.53 o
   1   2  10      102.03       77.97     24.97 o
   2   2  10       59.52       79.06     24.29 o
   3   2  10       83.08       55.48     60.35 o
 -11   3  10        3.44       19.19     12.32 o
 -10   3  10        2.35        6.78     11.55 o
  -9   3  10        9.73       10.60     20.54 o
  -8   3  10       93.78      112.32     26.93 o
  -7   3  10       26.36        4.69     19.48 o
  -6   3  10      221.62      277.31     38.44 o
  -5   3  10       29.29       32.12     23.01 o
  -4   3  10      165.99      149.67     30.88 o
  -3   3  10      138.87      156.57     24.71 o
  -2   3  10       29.34      -10.89     26.37 o
  -1   3  10        5.00       -0.51     19.21 o
   0   3  10       24.03       17.37     16.65 o
   1   3  10        9.53      -13.17     13.17 o
   2   3  10       75.29       48.81     21.41 o
 -10   4  10       97.48      142.74     42.15 o
  -9   4  10        8.37      -15.43     15.58 o
  -8   4  10        1.34       21.79     16.41 o
  -7   4  10       49.00       72.14     29.50 o
  -6   4  10       46.45       28.17     25.95 o
  -5   4  10        6.66       45.42     16.75 o
  -4   4  10        1.49       -6.16     14.79 o
  -3   4  10       11.76      -17.94     24.55 o
  -2   4  10       11.23       13.04     15.32 o
  -1   4  10        9.90       35.69     14.35 o
   0   4  10       99.29       76.92     19.22 o
   1   4  10      108.41       95.49     24.53 o
  -8   5  10       11.73       17.08     17.84 o
  -7   5  10        2.13       17.17     17.02 o
  -6   5  10       38.85       67.51     22.53 o
  -5   5  10      139.09      164.17     33.02 o
  -4   5  10       26.52       48.72     19.48 o
  -3   5  10       36.53       66.63     24.13 o
  -2   5  10        7.63       15.24     16.53 o
  -1   5  10        9.47        9.24     16.45 o
 -10   1  11       32.84        9.03     19.58 o
  -9   1  11       15.60       33.02     20.18 o
  -8   1  11        2.06      -15.70     17.76 o
  -7   1  11       13.32       20.52     21.60 o
  -6   1  11       50.94       47.73     16.92 o
  -5   1  11       30.11       73.22     30.02 o
  -4   1  11        9.61      -19.88     20.12 o
  -3   1  11       54.08       71.59     31.71 o
  -2   1  11       33.81        8.65     28.98 o
  -1   1  11        0.50        3.33     18.53 o
   0   1  11        1.07       10.67     20.89 o
  -9   2  11        1.12        6.44     20.59 o
  -8   2  11        3.31      -17.08     17.08 o
  -7   2  11      110.44      107.25     37.60 o
  -6   2  11       69.97       57.55     28.68 o
  -5   2  11       89.24       72.41     20.35 o
  -4   2  11       89.48      105.81     35.75 o
  -3   2  11       20.72       53.78     26.15 o
  -2   2  11       54.18       49.58     54.69 o
  -1   2  11       39.41       48.45     20.82 o
  -8   3  11       27.24       16.14     17.67 o
  -7   3  11        0.92       -7.89     15.68 o
  -6   3  11       11.40       30.49     22.64 o
  -5   3  11       60.81       87.85     33.16 o
  -4   3  11      161.75      184.28     45.35 o
  -2   3  11        1.20       -3.92     25.56 o
 
